# Supplementary material for: Quantifying the Denticle Multiverse: A Standardized Coding System to Capture Three Dimensional Morphological Variations for Quantitative Evolutionary and Ecological Studies of Elasmobranch Denticles
Source: Integr Org Biol. 2025 May 13;7(1):obaf021. doi: 10.1093/iob/obaf021 (PMC12576789; doi:10.1093/iob/obaf021)
Supplement: obaf021_Supplemental_Files [file obaf021_supplemental_files.zip]

Archive with 9 entries (9 files):
- Appendix_01-Denticle Character States_Cleaned Copy of Revised Version of Denticle Table.pdf
- Appendix_02-Line Drawings.pdf
- Appendix_03-Morphotypes.pdf
- Appendix_04-Morphotype Codes.xlsx
- Appendix_05-Example Denticle R Vignette.pdf
- Appendix_06-Links for manuscript Supplemental Documents and Links DentMorph.pdf
- Fijian Abstract.pdf
- Portuguese Abstract.docx.pdf
- Spanish Abstract.pdf
