# Supplementary material for: Quantifying the Denticle Multiverse: A Standardized Coding System to Capture Three Dimensional Morphological Variations for Quantitative Evolutionary and Ecological Studies of Elasmobranch Denticles
Source: Integr Org Biol. 2025 May 13;7(1):obaf021. doi: 10.1093/iob/obaf021 (PMC12576789; doi:10.1093/iob/obaf021)
Supplement: obaf021_Supplemental_Files [file obaf021_supplemental_files.zip › Appendix_04-Morphotype Codes.xlsx]

## Sheet: V0.5_Morphotypes
Type	unique sample ID or Species Name	Image file	which object number/speciman number (MCZ...)	Which slide in the powerpoint	KPg. 66.04; Modern=0	Ichthyolith Type	Shape	Spades	Anterior shape (old Base)	Anterior Marginal Macro Texture	Anterior Marginal Micro Texture	Posterior shape (old Tip)	Posterior Marginal Macro Texture	Posterior Marginal Micro Texture Description	Planes of Symmetry	# of cusps	Cusps definition	Cusp Similarity	Cusp Relative Length	Ridge System	Number of ridge segments	Number of independent ridges	Ridge Outgrowths	Ridge Orientation	Central Ridge(s) or trough Disparity	Central Ridge Directionality	Central Ridge Width	Non-Central Ridge Directionality	Non-Central Ridge Width	Central Ridge System Shape	Central Ridge System Shape planes of symmetry	Ridge length	Ridge Definition	Ridge/Ridge Height	Ridge/Trough Angularity	# of depression	Depression(s) type	Location of depression	Shape of dimple(s)	Secondary Ridge Features	Surface texture location	Surface texture coverage	Overall base shape	Mound	Base width/length	Crown to base ratio	Number of Grooves	Root foramen opening shape	Root foramen location
Type	Unique sample ID or Species Name	Image file	which object number/speciman number (MCZ...)	which slide in the powerpoint	Age	Z1	A1	A2	B1	B2	B3	C1	C2	C3	D1	E1	E2	E3	E4	F1	G1	G2	G3	H1	I1	I2	I3	J1	J2	K1	K2	L1	L2	L3	L4	M1	M2	M3	M4	N1	N2	N3	O1	O2	O3	O4	O5	O6	O7
Airplane	Oxynotus centrina	Reif	Pg. 120 B3	221	0	Z1.2.Denticle	A1.2 Cruciform	A2.0 Not a Spade/too broken to code	B1.1 Straight (edge)	B2.2 Scalloped margin texture	B3.1 Smooth	C1.3 Pointed	C2.2 Scalloped margin texture	C3.1 Smooth	D1.1 None	E1.2 one	E2.2 Cusps defined by ridges	E3.0 No cusps/one cusp or too broken to code	E4.1 x < ¼	F1.2 Linear (can tell directionality-anterior/posterior, ridges only curve in a max. 1 way-not wavy)	G1.4 three	G2.2 one	G3.1 no ridge outgrowths	H1.2 Converges from anterior	I1.4 Distinct shape/size from other ridges	I2.1 Straight	I3.3 Triangular thinning from anterior	J1.2 Concave Curved	J2.1 Parallel	K1.1 Ridges present but no central shape observed	K2.0 No central shape or too broken to code	L1.5 Includes ridges described by a combination of 1,2, 3,	L2.2 Clearly defined on part of the crown but gets shallower and does not extend to full length of denticle	L3.3 Variable ridge height	L4.1 Ridge profiles or trough are rounded	M1.1 None	M2.0 No depression or too broken to code	M3.0 No depression or too broken to code	M4.0 none or too broken to code	N1.2 No secondary ridge features	N2.0 None	N3.0 None	O1.0 Base not preserved/too broken to code	O2.0 Base not preserved/too broken to code	O3.0 Base not preserved/too broken to code	O4.0 Base not preserved/too broken to code	O5.0 Base not preserved/too broken to code	O6.0 No root opening or base not preserved/too broken to code	O7.0 Base not preserved/too broken to code
Angular Edged Diamond	ODP-886-060-7H-3W-130-133cm-g106_Hwell_N2of2_Mcompound_Oflat_I1_TzEDF-0_X5	ODP-886-060-7H-3W-130-133cm-g106_obj00033_edf	33	7	22.3102	Z1.2.Denticle	A1.5 Diamond/Rectangle/(Can be asymmetrical/kite-like)	A2.0 Not a Spade/too broken to code	B1.4 Denticle lacks directionality/Cannot discern anterior	B2.4 anterior is a vertex	B3.1 Smooth	C1.4 Denticle lacks directionality/Cannot discern posterior	C2.4 Posterior is a vertex	C3.1 Smooth	D1.2 one	E1.2 one	E2.2 Cusps defined by ridges	E3.0 No cusps/one cusp or too broken to code	E4.1 x < ¼	F1.2 Linear (can tell directionality-anterior/posterior, ridges only curve in a max. 1 way-not wavy)	G1.2 one	G2.2 one	G3.1 no ridge outgrowths	H1.0 Only one Ridge/No Ridges or too broken to code	I1.2 Only one Ridge	I2.1 Straight	I3.4 Diamond-like	J1.0 None/only one ridge or too broken to code	J2.0 None or too broken to code	K1.1 Ridges present but no central shape observed	K2.0 No central shape or too broken to code	L1.2 Ridge length=lateral length	L2.3 Clearly Defined	L3.1 Only one ridge	L4.1 Ridge profiles or trough are rounded	M1.1 None	M2.0 No depression or too broken to code	M3.0 No depression or too broken to code	M4.0 none or too broken to code	N1.2 No secondary ridge features	N2.0 None	N3.0 None	O1.0 Base not preserved/too broken to code	O2.0 Base not preserved/too broken to code	O3.0 Base not preserved/too broken to code	O4.0 Base not preserved/too broken to code	O5.0 Base not preserved/too broken to code	O6.0 No root opening or base not preserved/too broken to code	O7.0 Base not preserved/too broken to code
Angular Straight Edge	DSDP-596-P017-L33-2H-3W-31-33cm-g106_Hwell_N1of1	DSDP-596-P017-L33-2H-3W-31-33cm-g106_Hwell_N1of1_obj00001	1	12	17.205	Z1.2.Denticle	A1.5 Diamond/Rectangle/(Can be asymmetrical/kite-like)	A2.0 Not a Spade/too broken to code	B1.4 Denticle lacks directionality/Cannot discern anterior	B2.1 Smooth	B3.1 Smooth	C1.4 Denticle lacks directionality/Cannot discern posterior	C2.4 Posterior is a vertex	C3.1 Smooth	D1.2 one	E1.1 None	E2.0 No cusps or too broken to code	E3.0 No cusps/one cusp or too broken to code	E4.0 No cusps or too broken to code	F1.2 Linear (can tell directionality-anterior/posterior, ridges only curve in a max. 1 way-not wavy)	G1.2 one	G2.2 one	G3.1 no ridge outgrowths	H1.0 Only one Ridge/No Ridges or too broken to code	I1.2 Only one Ridge	I2.1 Straight	I3.1 Parallel	J1.0 None/only one ridge or too broken to code	J2.0 None or too broken to code	K1.1 Ridges present but no central shape observed	K2.0 No central shape or too broken to code	L1.2 Ridge length=lateral length	L2.3 Clearly Defined	L3.1 Only one ridge	L4.1 Ridge profiles or trough are rounded	M1.1 None	M2.0 No depression or too broken to code	M3.0 No depression or too broken to code	M4.0 none or too broken to code	N1.2 No secondary ridge features	N2.0 None	N3.0 None	O1.0 Base not preserved/too broken to code	O2.0 Base not preserved/too broken to code	O3.0 Base not preserved/too broken to code	O4.0 Base not preserved/too broken to code	O5.0 Base not preserved/too broken to code	O6.0 No root opening or base not preserved/too broken to code	O7.0 Base not preserved/too broken to code
Arrowhead	DSDP-596-P033-L50-2H-6W-5-7cm-g106_Hwell_N1of1	DSDP-596-P033-L50-2H-6W-5-7cm-g106_Hwell_N1of1_obj00001	1	84	30.52	Z1.2.Denticle	A1.9 Triangular or Arrow-like	A2.0 Not a Spade/too broken to code	B1.3 Pointed (vertex)	B2.4 anterior is a vertex	B3.1 Smooth	C1.3 Pointed	C2.3 Pointed margin texture	C3.1 Smooth	D1.1 None	E1.2 one	E2.1 Ridges not associated with cusps	E3.0 No cusps/one cusp or too broken to code	E4.1 x < ¼	F1.2 Linear (can tell directionality-anterior/posterior, ridges only curve in a max. 1 way-not wavy)	G1.4 three	G2.4 three	G3.1 no ridge outgrowths	H1.1 Parallel	I1.4 Distinct shape/size from other ridges	I2.1 Straight	I3.3 Triangular thinning from anterior	J1.1 Straight	J2.1 Parallel	K1.1 Ridges present but no central shape observed	K2.0 No central shape or too broken to code	L1.2 Ridge length=lateral length	L2.3 Clearly Defined	L3.2 equal ridge heights	L4.1 Ridge profiles or trough are rounded	M1.1 None	M2.0 No depression or too broken to code	M3.0 No depression or too broken to code	M4.0 none or too broken to code	N1.2 No secondary ridge features	N2.0 None	N3.0 None	O1.0 Base not preserved/too broken to code	O2.0 Base not preserved/too broken to code	O3.0 Base not preserved/too broken to code	O4.0 Base not preserved/too broken to code	O5.0 Base not preserved/too broken to code	O6.0 No root opening or base not preserved/too broken to code	O7.0 Base not preserved/too broken to code
Asymmetrical Criss Cross	DSDP-596-P047-M51-2H-6W-135-137cm-g106_Hwell_N1of1	DSDP-596-P047-M51-2H-6W-135-137cm-g106_obj00008	8		37.34	Z1.2.Denticle	A1.7 Irregular/ other	A2.0 Not a Spade/too broken to code	B1.4 Denticle lacks directionality/Cannot discern anterior	B2.4 anterior is a vertex	B3.2 Distinct serrated	C1.4 Denticle lacks directionality/Cannot discern posterior	C2.4 Posterior is a vertex	C3.2 Distinct serrated	D1.1 None	E1.1 None	E2.0 No cusps or too broken to code	E3.0 No cusps/one cusp or too broken to code	E4.0 No cusps or too broken to code	F1.3 Geometric (Central branching pattern)	G1.7 six-ten	G2.2 one	G3.1 no ridge outgrowths	H1.5 Ridges intesect/branch	I1.1 No central ridge	I2.0 None or too broken to code	I3.0 None or too broken to code	J1.1 Straight	J2.1 Parallel	K1.1 Ridges present but no central shape observed	K2.0 No central shape or too broken to code	L1.5 Includes ridges described by a combination of 1,2, 3,	L2.3 Clearly Defined	L3.2 equal ridge heights	L4.2 Ridge profiles or troughs are triangular	M1.1 None	M2.0 No depression or too broken to code	M3.0 No depression or too broken to code	M4.0 none or too broken to code	N1.2 No secondary ridge features	N2.0 None	N3.0 None	O1.0 Base not preserved/too broken to code	O2.0 Base not preserved/too broken to code	O3.0 Base not preserved/too broken to code	O4.0 Base not preserved/too broken to code	O5.0 Base not preserved/too broken to code	O6.0 No root opening or base not preserved/too broken to code	O7.0 Base not preserved/too broken to code
Asymmetrical Kite with Oval Center	DSDP-596-P039-L51-2H-6W-57-59cm-g106_Hwell_N1of1	DSDP-596-P039-L51-2H-6W-57-59cm-g106_Hwell_N1of1_obj00013	13	97	33.31	Z1.2.Denticle	A1.2 Cruciform	A2.0 Not a Spade/too broken to code	B1.4 Denticle lacks directionality/Cannot discern anterior	B2.4 anterior is a vertex	B3.1 Smooth	C1.4 Denticle lacks directionality/Cannot discern posterior	C2.4 Posterior is a vertex	C3.1 Smooth	D1.1 None	E1.1 None	E2.0 No cusps or too broken to code	E3.0 No cusps/one cusp or too broken to code	E4.0 No cusps or too broken to code	F1.3 Geometric (Central branching pattern)	G1.7 six-ten	G2.2 one	G3.1 no ridge outgrowths	H1.5 Ridges intesect/branch	I1.1 No central ridge	I2.0 None or too broken to code	I3.0 None or too broken to code	J1.1 Straight	J2.1 Parallel	K1.4 Quadrilateral	K2.1 central shape but no plane of symmetry	L1.5 Includes ridges described by a combination of 1,2, 3,	L2.3 Clearly Defined	L3.2 equal ridge heights	L4.2 Ridge profiles or troughs are triangular	M1.2 one	M2.3 Dimples (depressions surrounded by ridges)	M3.1 Central depression	M4.2 Elongated	N1.2 No secondary ridge features	N2.0 None	N3.0 None	O1.0 Base not preserved/too broken to code	O2.0 Base not preserved/too broken to code	O3.0 Base not preserved/too broken to code	O4.0 Base not preserved/too broken to code	O5.0 Base not preserved/too broken to code	O6.0 No root opening or base not preserved/too broken to code	O7.0 Base not preserved/too broken to code
Asymmetrical Kite with Ridged Mound	Etmopterus virens	Reif	Pg. 110 B1	197	0	Z1.2.Denticle	A1.2 Cruciform	A2.0 Not a Spade/too broken to code	B1.4 Denticle lacks directionality/Cannot discern anterior	B2.4 anterior is a vertex	B3.1 Smooth	C1.4 Denticle lacks directionality/Cannot discern posterior	C2.4 Posterior is a vertex	C3.1 Smooth	D1.1 None	E1.1 None	E2.0 No cusps or too broken to code	E3.0 No cusps/one cusp or too broken to code	E4.0 No cusps or too broken to code	F1.3 Geometric (Central branching pattern)	G1.5 four	G2.2 one	G3.1 no ridge outgrowths	H1.5 Ridges intesect/branch	I1.1 No central ridge	I2.0 None or too broken to code	I3.0 None or too broken to code	J1.1 Straight	J2.1 Parallel	K1.8 Mound	K2.1 central shape but no plane of symmetry	L1.3 Ridge ends mid crown/ Ridge begins mid crown	L2.3 Clearly Defined	L3.2 equal ridge heights	L4.2 Ridge profiles or troughs are triangular	M1.1 None	M2.0 No depression or too broken to code	M3.0 No depression or too broken to code	M4.0 none or too broken to code	N1.4 Honeycomb surface texture	N2.5 Middle of crown only	N3.3 Greater than 70%	O1.0 Base not preserved/too broken to code	O2.0 Base not preserved/too broken to code	O3.0 Base not preserved/too broken to code	O4.0 Base not preserved/too broken to code	O5.0 Base not preserved/too broken to code	O6.0 No root opening or base not preserved/too broken to code	O7.0 Base not preserved/too broken to code
Big Three Ridge	DSDP-596-P033-L49-2H-5W-129-131cm-g106_Hwell_N1of1	DSDP-596-P033-L49-2H-5W-129-131cm-g106_Hwell_N1of1_obj00021	21	83	29.14	Z1.2.Denticle	A1.4 Spade	A2.3 Pointed Spade	B1.2 Rounded	B2.2 Scalloped margin texture	B3.1 Smooth	C1.3 Pointed	C2.3 Pointed margin texture	C3.1 Smooth	D1.2 one	E1.4 three	E2.2 Cusps defined by ridges	E3.2 Central cusp is distinct	E4.1 x < ¼	F1.2 Linear (can tell directionality-anterior/posterior, ridges only curve in a max. 1 way-not wavy)	G1.4 three	G2.4 three	G3.1 no ridge outgrowths	H1.1 Parallel	I1.4 Distinct shape/size from other ridges	I2.1 Straight	I3.3 Triangular thinning from anterior	J1.1 Straight	J2.3 Triangular thinning from anterior	K1.1 Ridges present but no central shape observed	K2.0 No central shape or too broken to code	L1.2 Ridge length=lateral length	L2.3 Clearly Defined	L3.3 Variable ridge height	L4.2 Ridge profiles or troughs are triangular	M1.1 None	M2.0 No depression or too broken to code	M3.0 No depression or too broken to code	M4.0 none or too broken to code	N1.2 No secondary ridge features	N2.0 None	N3.0 None	O1.0 Base not preserved/too broken to code	O2.0 Base not preserved/too broken to code	O3.0 Base not preserved/too broken to code	O4.0 Base not preserved/too broken to code	O5.0 Base not preserved/too broken to code	O6.0 No root opening or base not preserved/too broken to code	O7.0 Base not preserved/too broken to code
Bilateral Fan	ODP-886-140-7H-6W-105-108cm-g106_Hwell_N2of3_Mcompound_Oflat_I1_TzEDF-0_X5	ODP-886-140-7H-6W-105-108cm-g106_obj00006_edf	6	140	35.663	Z1.2.Denticle	A1.8 “Fan-like”	A2.0 Not a Spade/too broken to code	B1.3 Pointed (vertex)	B2.4 anterior is a vertex	B3.1 Smooth	C1.2 Rounded	C2.2 Scalloped margin texture	C3.1 Smooth	D1.2 one	E1.9 eight	E2.3 Some cusps defined by ridges	E3.1 Cusps are same length/width/shape	E4.1 x < ¼	F1.2 Linear (can tell directionality-anterior/posterior, ridges only curve in a max. 1 way-not wavy)	G1.8 eleven or more	G2.2 one	G3.1 no ridge outgrowths	H1.5 Ridges intesect/branch	I1.4 Distinct shape/size from other ridges	I2.1 Straight	I3.1 Parallel	J1.2 Concave Curved	J2.1 Parallel	K1.1 Ridges present but no central shape observed	K2.0 No central shape or too broken to code	L1.3 Ridge ends mid crown/ Ridge begins mid crown	L2.3 Clearly Defined	L3.2 equal ridge heights	L4.2 Ridge profiles or troughs are triangular	M1.1 None	M2.0 No depression or too broken to code	M3.0 No depression or too broken to code	M4.0 none or too broken to code	N1.2 No secondary ridge features	N2.0 None	N3.0 None	O1.0 Base not preserved/too broken to code	O2.0 Base not preserved/too broken to code	O3.0 Base not preserved/too broken to code	O4.0 Base not preserved/too broken to code	O5.0 Base not preserved/too broken to code	O6.0 No root opening or base not preserved/too broken to code	O7.0 Base not preserved/too broken to code
Bilateral Polygon	DSDP-596-P049-L55-2H-7W-5-7cm-g106_Hwell_N1of1	DSDP-596-P049-L55-2H-7W-5-7cm-g106_Hwell_N1of1_obj00008	8	109	38.34	Z1.2.Denticle	A1.8 “Fan-like”	A2.0 Not a Spade/too broken to code	B1.3 Pointed (vertex)	B2.4 anterior is a vertex	B3.1 Smooth	C1.2 Rounded	C2.2 Scalloped margin texture	C3.1 Smooth	D1.2 one	E1.1 None	E2.0 No cusps or too broken to code	E3.0 No cusps/one cusp or too broken to code	E4.0 No cusps or too broken to code	F1.3 Geometric (Central branching pattern)	G1.7 six-ten	G2.2 one	G3.1 no ridge outgrowths	H1.5 Ridges intesect/branch	I1.1 No central ridge	I2.0 None or too broken to code	I3.0 None or too broken to code	J1.5 Combination	J2.1 Parallel	K1.9 Octagon	K2.2 one	L1.3 Ridge ends mid crown/ Ridge begins mid crown	L2.2 Clearly defined on part of the crown but gets shallower and does not extend to full length of denticle	L3.3 Variable ridge height	L4.2 Ridge profiles or troughs are triangular	M1.2 one	M2.3 Dimples (depressions surrounded by ridges)	M3.2 Close to edge depression	M4.3 Teardrop (smooth curve)	N1.2 No secondary ridge features	N2.0 None	N3.0 None	O1.0 Base not preserved/too broken to code	O2.0 Base not preserved/too broken to code	O3.0 Base not preserved/too broken to code	O4.0 Base not preserved/too broken to code	O5.0 Base not preserved/too broken to code	O6.0 No root opening or base not preserved/too broken to code	O7.0 Base not preserved/too broken to code
Bilateral Single Ridged	DSDP-596-P028-M14-2H-5W-86-88cm-g106_Hwell_N1of1	DSDP-596-P028-M14-2H-5W-86-88cm-g106_Hwell_N1of1_obj00008	8	69	26.935	Z1.2.Denticle	A1.4 Spade	A2.6 Irregular	B1.4 Denticle lacks directionality/Cannot discern anterior	B2.2 Scalloped margin texture	B3.1 Smooth	C1.4 Denticle lacks directionality/Cannot discern posterior	C2.4 Posterior is a vertex	C3.1 Smooth	D1.1 None	E1.1 None	E2.0 No cusps or too broken to code	E3.0 No cusps/one cusp or too broken to code	E4.0 No cusps or too broken to code	F1.4 Meandering ridges (ridges curve or intersect in more than 1 way/direction)	G1.2 one	G2.2 one	G3.1 no ridge outgrowths	H1.0 Only one Ridge/No Ridges or too broken to code	I1.2 Only one Ridge	I2.3 Meandering	I3.1 Parallel	J1.0 None/only one ridge or too broken to code	J2.0 None or too broken to code	K1.1 Ridges present but no central shape observed	K2.0 No central shape or too broken to code	L1.2 Ridge length=lateral length	L2.1 Not Clearly Defined	L3.1 Only one ridge	L4.1 Ridge profiles or trough are rounded	M1.1 None	M2.0 No depression or too broken to code	M3.0 No depression or too broken to code	M4.0 none or too broken to code	N1.2 No secondary ridge features	N2.0 None	N3.0 None	O1.0 Base not preserved/too broken to code	O2.0 Base not preserved/too broken to code	O3.0 Base not preserved/too broken to code	O4.0 Base not preserved/too broken to code	O5.0 Base not preserved/too broken to code	O6.0 No root opening or base not preserved/too broken to code	O7.0 Base not preserved/too broken to code
Bilateral Single Ridged Arrowhead	ODP-886-135-7H-6W-80-83cm-g106_Hwell_N2of2_Mcompound_Oflat_I1_TzEDF-0_X5	ODP-886-135-7H-6W-80-83cm-g106_obj00015_edf	15	137	33.0102	Z1.2.Denticle	A1.9 Triangular or Arrow-like	A2.0 Not a Spade/too broken to code	B1.1 Straight (edge)	B2.1 Smooth	B3.1 Smooth	C1.3 Pointed	C2.1 Smooth	C3.1 Smooth	D1.2 one	E1.1 None	E2.0 No cusps or too broken to code	E3.0 No cusps/one cusp or too broken to code	E4.0 No cusps or too broken to code	F1.2 Linear (can tell directionality-anterior/posterior, ridges only curve in a max. 1 way-not wavy)	G1.2 one	G2.2 one	G3.1 no ridge outgrowths	H1.0 Only one Ridge/No Ridges or too broken to code	I1.2 Only one Ridge	I2.1 Straight	I3.1 Parallel	J1.0 None/only one ridge or too broken to code	J2.0 None or too broken to code	K1.1 Ridges present but no central shape observed	K2.0 No central shape or too broken to code	L1.2 Ridge length=lateral length	L2.3 Clearly Defined	L3.1 Only one ridge	L4.5 Ridge profiles or troughs are rectangular	M1.1 None	M2.0 No depression or too broken to code	M3.0 No depression or too broken to code	M4.0 none or too broken to code	N1.2 No secondary ridge features	N2.0 None	N3.0 None	O1.0 Base not preserved/too broken to code	O2.0 Base not preserved/too broken to code	O3.0 Base not preserved/too broken to code	O4.0 Base not preserved/too broken to code	O5.0 Base not preserved/too broken to code	O6.0 No root opening or base not preserved/too broken to code	O7.0 Base not preserved/too broken to code
Bottom Bulbed Three Ridged Petal	Scyliorhinus_retifer	Castro	Pg. 342	84	0	Z1.2.Denticle	A1.4 Spade	A2.3 Pointed Spade	B1.2 Rounded	B2.2 Scalloped margin texture	B3.1 Smooth	C1.3 Pointed	C2.4 Posterior is a vertex	C3.1 Smooth	D1.2 one	E1.2 one	E2.2 Cusps defined by ridges	E3.0 No cusps/one cusp or too broken to code	E4.2 ¼ <x<½	F1.2 Linear (can tell directionality-anterior/posterior, ridges only curve in a max. 1 way-not wavy)	G1.6 five	G2.6 five	G3.1 no ridge outgrowths	H1.2 Converges from anterior	I1.4 Distinct shape/size from other ridges	I2.1 Straight	I3.1 Parallel	J1.1 Straight	J2.1 Parallel	K1.1 Ridges present but no central shape observed	K2.0 No central shape or too broken to code	L1.2 Ridge length=lateral length	L2.3 Clearly Defined	L3.3 Variable ridge height	L4.2 Ridge profiles or troughs are triangular	M1.1 None	M2.0 No depression or too broken to code	M3.0 No depression or too broken to code	M4.0 none or too broken to code	N1.2 No secondary ridge features	N2.0 None	N3.0 None	O1.0 Base not preserved/too broken to code	O2.0 Base not preserved/too broken to code	O3.0 Base not preserved/too broken to code	O4.0 Base not preserved/too broken to code	O5.0 Base not preserved/too broken to code	O6.0 No root opening or base not preserved/too broken to code	O7.0 Base not preserved/too broken to code
Branching and Flared Chunk	DSDP-596-P020-L39-2H-4W-31-33cm-g106_Hwell_N1of1	DSDP-596-P020-L39-2H-4W-31-33cm-g106_Hwell_N1of1_obj00060	60	18	19.5933	Z1.2.Denticle	A1.5 Diamond/Rectangle/(Can be asymmetrical/kite-like)	A2.0 Not a Spade/too broken to code	B1.4 Denticle lacks directionality/Cannot discern anterior	B2.1 Smooth	B3.1 Smooth	C1.4 Denticle lacks directionality/Cannot discern posterior	C2.1 Smooth	C3.1 Smooth	D1.1 None	E1.1 None	E2.0 No cusps or too broken to code	E3.0 No cusps/one cusp or too broken to code	E4.0 No cusps or too broken to code	F1.4 Meandering ridges (ridges curve or intersect in more than 1 way/direction)	G1.2 one	G2.2 one	G3.1 no ridge outgrowths	H1.5 Ridges intesect/branch	I1.1 No central ridge	I2.0 None or too broken to code	I3.0 None or too broken to code	J1.4 Meandering	J2.1 Parallel	K1.1 Ridges present but no central shape observed	K2.0 No central shape or too broken to code	L1.5 Includes ridges described by a combination of 1,2, 3,	L2.1 Not Clearly Defined	L3.1 Only one ridge	L4.4 Ridge profiles or troughs are variable or described by another shape	M1.1 None	M2.0 No depression or too broken to code	M3.0 No depression or too broken to code	M4.0 none or too broken to code	N1.2 No secondary ridge features	N2.0 None	N3.0 None	O1.0 Base not preserved/too broken to code	O2.0 Base not preserved/too broken to code	O3.0 Base not preserved/too broken to code	O4.0 Base not preserved/too broken to code	O5.0 Base not preserved/too broken to code	O6.0 No root opening or base not preserved/too broken to code	O7.0 Base not preserved/too broken to code
Branching Dust Pan	DSDP-596-P021-L42-2H-4W-105-107cm-g106_Hwell_N1of1	DSDP-596-P021-L42-2H-4W-105-107cm-g106_Hwell_N1of1_obj00082	82	32	21.5871	Z1.2.Denticle	A1.8 “Fan-like”	A2.0 Not a Spade/too broken to code	B1.4 Denticle lacks directionality/Cannot discern anterior	B2.2 Scalloped margin texture	B3.1 Smooth	C1.4 Denticle lacks directionality/Cannot discern posterior	C2.0 Too broken to code	C3.0 Too broken to code	D1.1 None	E1.1 None	E2.0 No cusps or too broken to code	E3.0 No cusps/one cusp or too broken to code	E4.0 No cusps or too broken to code	F1.4 Meandering ridges (ridges curve or intersect in more than 1 way/direction)	G1.7 six-ten	G2.3 two	G3.1 no ridge outgrowths	H1.5 Ridges intesect/branch	I1.1 No central ridge	I2.0 None or too broken to code	I3.0 None or too broken to code	J1.4 Meandering	J2.1 Parallel	K1.1 Ridges present but no central shape observed	K2.0 No central shape or too broken to code	L1.5 Includes ridges described by a combination of 1,2, 3,	L2.1 Not Clearly Defined	L3.3 Variable ridge height	L4.2 Ridge profiles or troughs are triangular	M1.1 None	M2.0 No depression or too broken to code	M3.0 No depression or too broken to code	M4.0 none or too broken to code	N1.2 No secondary ridge features	N2.0 None	N3.0 None	O1.0 Base not preserved/too broken to code	O2.0 Base not preserved/too broken to code	O3.0 Base not preserved/too broken to code	O4.0 Base not preserved/too broken to code	O5.0 Base not preserved/too broken to code	O6.0 No root opening or base not preserved/too broken to code	O7.0 Base not preserved/too broken to code
Branching Fan	ODP-886-090-7H-4W-135-138cm-g106_Hwell_N2of3_Mcompound_Oflat_I1_TzEDF-0_X5	ODP-886-090-7H-4W-135-138cm-g106_obj00026_edf	26	69	26.4542	Z1.2.Denticle	A1.8 “Fan-like”	A2.0 Not a Spade/too broken to code	B1.2 Rounded	B2.1 Smooth	B3.1 Smooth	C1.2 Rounded	C2.2 Scalloped margin texture	C3.1 Smooth	D1.1 None	E1.1 None	E2.0 No cusps or too broken to code	E3.0 No cusps/one cusp or too broken to code	E4.0 No cusps or too broken to code	F1.6 Branching (can tell directionality but ridges curve or intersect in more than 1 way)	G1.7 six-ten	G2.4 three	G3.1 no ridge outgrowths	H1.5 Ridges intesect/branch	I1.1 No central ridge	I2.0 None or too broken to code	I3.0 None or too broken to code	J1.1 Straight	J2.1 Parallel	K1.1 Ridges present but no central shape observed	K2.0 No central shape or too broken to code	L1.5 Includes ridges described by a combination of 1,2, 3,	L2.3 Clearly Defined	L3.2 equal ridge heights	L4.5 Ridge profiles or troughs are rectangular	M1.1 None	M2.0 No depression or too broken to code	M3.0 No depression or too broken to code	M4.0 none or too broken to code	N1.2 No secondary ridge features	N2.0 None	N3.0 None	O1.0 Base not preserved/too broken to code	O2.0 Base not preserved/too broken to code	O3.0 Base not preserved/too broken to code	O4.0 Base not preserved/too broken to code	O5.0 Base not preserved/too broken to code	O6.0 No root opening or base not preserved/too broken to code	O7.0 Base not preserved/too broken to code
Branching Fragment	DSDP-596-P022-L44-2H-5W-4-6cm-g106_Hwell_N1of1	DSDP-596-P022-L44-2H-5W-4-6cm-g106_Hwell_N1of1_obj00019	19	49	22.9562	Z1.2.Denticle	A1.0 Too broken to code	A2.0 Not a Spade/too broken to code	B1.0 Too broken to code	B2.0 Too broken to code	B3.0 Too broken to code	C1.0 Too broken to code	C2.0 Too broken to code	C3.0 Too broken to code	D1.0 Too broken to code	E1.0 Too broken to code	E2.0 No cusps or too broken to code	E3.0 No cusps/one cusp or too broken to code	E4.0 No cusps or too broken to code	F1.3 Geometric (Central branching pattern)	G1.0 Too broken to code	G2.0 Too broken to code	G3.0 no ridges or too broken to code	H1.5 Ridges intesect/branch	I1.0 No ridges or too broken to code	I2.0 None or too broken to code	I3.0 None or too broken to code	J1.1 Straight	J2.1 Parallel	K1.0 No Ridges or too broken to code	K2.0 No central shape or too broken to code	L1.0 Too broken to code	L2.3 Clearly Defined	L3.0 None or too broken to code	L4.5 Ridge profiles or troughs are rectangular	M1.0 Too broken to code	M2.0 No depression or too broken to code	M3.0 No depression or too broken to code	M4.0 none or too broken to code	N1.0 Too broken to code	N2.0 None	N3.0 None	O1.0 Base not preserved/too broken to code	O2.0 Base not preserved/too broken to code	O3.0 Base not preserved/too broken to code	O4.0 Base not preserved/too broken to code	O5.0 Base not preserved/too broken to code	O6.0 No root opening or base not preserved/too broken to code	O7.0 Base not preserved/too broken to code
Branching Triangle	Somniosus_rostratus	Castro	Pg. 135	36	0	Z1.2.Denticle	A1.9 Triangular or Arrow-like	A2.0 Not a Spade/too broken to code	B1.3 Pointed (vertex)	B2.2 Scalloped margin texture	B3.1 Smooth	C1.3 Pointed	C2.1 Smooth	C3.1 Smooth	D1.1 None	E1.1 None	E2.0 No cusps or too broken to code	E3.0 No cusps/one cusp or too broken to code	E4.0 No cusps or too broken to code	F1.6 Branching (can tell directionality but ridges curve or intersect in more than 1 way)	G1.7 six-ten	G2.4 three	G3.1 no ridge outgrowths	H1.5 Ridges intesect/branch	I1.4 Distinct shape/size from other ridges	I2.1 Straight	I3.1 Parallel	J1.1 Straight	J2.1 Parallel	K1.1 Ridges present but no central shape observed	K2.0 No central shape or too broken to code	L1.3 Ridge ends mid crown/ Ridge begins mid crown	L2.2 Clearly defined on part of the crown but gets shallower and does not extend to full length of denticle	L3.3 Variable ridge height	L4.2 Ridge profiles or troughs are triangular	M1.1 None	M2.0 No depression or too broken to code	M3.0 No depression or too broken to code	M4.0 none or too broken to code	N1.2 No secondary ridge features	N2.0 None	N3.0 None	O1.0 Base not preserved/too broken to code	O2.0 Base not preserved/too broken to code	O3.0 Base not preserved/too broken to code	O4.0 Base not preserved/too broken to code	O5.0 Base not preserved/too broken to code	O6.0 No root opening or base not preserved/too broken to code	O7.0 Base not preserved/too broken to code
Bunny Ears	DSDP-596-P033-L49-2H-5W-129-131cm-g106_Hwell_N1of1	DSDP-596-P033-L49-2H-5W-129-131cm-g106_Hwell_N1of1_obj00005	5	81	29.14	Z1.2.Denticle	A1.0 Too broken to code	A2.0 Not a Spade/too broken to code	B1.4 Denticle lacks directionality/Cannot discern anterior	B2.2 Scalloped margin texture	B3.1 Smooth	C1.4 Denticle lacks directionality/Cannot discern posterior	C2.2 Scalloped margin texture	C3.1 Smooth	D1.2 one	E1.1 None	E2.0 No cusps or too broken to code	E3.0 No cusps/one cusp or too broken to code	E4.0 No cusps or too broken to code	F1.3 Geometric (Central branching pattern)	G1.4 three	G2.2 one	G3.1 no ridge outgrowths	H1.7 Irregular/no discernable anterior/posterior	I1.4 Distinct shape/size from other ridges	I2.1 Straight	I3.1 Parallel	J1.1 Straight	J2.1 Parallel	K1.10 Multiple	K2.2 one	L1.2 Ridge length=lateral length	L2.3 Clearly Defined	L3.2 equal ridge heights	L4.5 Ridge profiles or troughs are rectangular	M1.3 two	M2.3 Dimples (depressions surrounded by ridges)	M3.2 Close to edge depression	M4.2 Elongated	N1.2 No secondary ridge features	N2.0 None	N3.0 None	O1.0 Base not preserved/too broken to code	O2.0 Base not preserved/too broken to code	O3.0 Base not preserved/too broken to code	O4.0 Base not preserved/too broken to code	O5.0 Base not preserved/too broken to code	O6.0 No root opening or base not preserved/too broken to code	O7.0 Base not preserved/too broken to code
Caldera Diamond	Etmopterus pusillus	Feichtinger, I., Adnet, S., Cuny, G., Guinot, G., Kriwet, J., Neubauer, T. A., ... & Harzhauser, M. (2021)	J2	685	0	Z1.2.Denticle	A1.5 Diamond/Rectangle/(Can be asymmetrical/kite-like)	A2.0 Not a Spade/too broken to code	B1.3 Pointed (vertex)	B2.4 anterior is a vertex	B3.1 Smooth	C1.3 Pointed	C2.4 Posterior is a vertex	C3.1 Smooth	D1.2 one	E1.1 None	E2.0 No cusps or too broken to code	E3.0 No cusps/one cusp or too broken to code	E4.0 No cusps or too broken to code	F1.1 Smooth	G1.1 None	G2.1 None	G3.1 no ridge outgrowths	H1.0 Only one Ridge/No Ridges or too broken to code	I1.0 No ridges or too broken to code	I2.0 None or too broken to code	I3.0 None or too broken to code	J1.0 None/only one ridge or too broken to code	J2.0 None or too broken to code	K1.0 No Ridges or too broken to code	K2.0 No central shape or too broken to code	L1.1 No ridges	L2.0 No Ridges or too broken to code	L3.0 None or too broken to code	L4.0 No ridges or too broken to code	M1.2 one	M2.1 Thumbprint (surface layer)	M3.1 Central depression	M4.0 none or too broken to code	N1.1 No Ridges	N2.0 None	N3.0 None	O1.0 Base not preserved/too broken to code	O2.0 Base not preserved/too broken to code	O3.0 Base not preserved/too broken to code	O4.0 Base not preserved/too broken to code	O5.0 Base not preserved/too broken to code	O6.0 No root opening or base not preserved/too broken to code	O7.0 Base not preserved/too broken to code
Central Ridged Diamond	Squatina argentina	Vaz, D. F., & De Carvalho, M. R. (2013)	F	578	0	Z1.2.Denticle	A1.5 Diamond/Rectangle/(Can be asymmetrical/kite-like)	A2.0 Not a Spade/too broken to code	B1.2 Rounded	B2.1 Smooth	B3.1 Smooth	C1.3 Pointed	C2.1 Smooth	C3.1 Smooth	D1.2 one	E1.1 None	E2.0 No cusps or too broken to code	E3.0 No cusps/one cusp or too broken to code	E4.0 No cusps or too broken to code	F1.2 Linear (can tell directionality-anterior/posterior, ridges only curve in a max. 1 way-not wavy)	G1.2 one	G2.2 one	G3.1 no ridge outgrowths	H1.0 Only one Ridge/No Ridges or too broken to code	I1.2 Only one Ridge	I2.1 Straight	I3.1 Parallel	J1.0 None/only one ridge or too broken to code	J2.0 None or too broken to code	K1.1 Ridges present but no central shape observed	K2.0 No central shape or too broken to code	L1.2 Ridge length=lateral length	L2.3 Clearly Defined	L3.1 Only one ridge	L4.2 Ridge profiles or troughs are triangular	M1.1 None	M2.0 No depression or too broken to code	M3.0 No depression or too broken to code	M4.0 none or too broken to code	N1.2 No secondary ridge features	N2.0 None	N3.0 None	O1.0 Base not preserved/too broken to code	O2.0 Base not preserved/too broken to code	O3.0 Base not preserved/too broken to code	O4.0 Base not preserved/too broken to code	O5.0 Base not preserved/too broken to code	O6.0 No root opening or base not preserved/too broken to code	O7.0 Base not preserved/too broken to code
Central Ridged Extended Trident	Galeus_springeri	Castro	Pg. 326	76	0	Z1.2.Denticle	A1.4 Spade	A2.3 Pointed Spade	B1.2 Rounded	B2.2 Scalloped margin texture	B3.1 Smooth	C1.3 Pointed	C2.3 Pointed margin texture	C3.1 Smooth	D1.2 one	E1.4 three	E2.2 Cusps defined by ridges	E3.2 Central cusp is distinct	E4.2 ¼ <x<½	F1.2 Linear (can tell directionality-anterior/posterior, ridges only curve in a max. 1 way-not wavy)	G1.4 three	G2.4 three	G3.1 no ridge outgrowths	H1.1 Parallel	I1.4 Distinct shape/size from other ridges	I2.1 Straight	I3.1 Parallel	J1.2 Concave Curved	J2.1 Parallel	K1.1 Ridges present but no central shape observed	K2.0 No central shape or too broken to code	L1.2 Ridge length=lateral length	L2.3 Clearly Defined	L3.3 Variable ridge height	L4.1 Ridge profiles or trough are rounded	M1.1 None	M2.0 No depression or too broken to code	M3.0 No depression or too broken to code	M4.0 none or too broken to code	N1.4 Honeycomb surface texture	N2.2 Crown and ridges	N3.3 Greater than 70%	O1.0 Base not preserved/too broken to code	O2.0 Base not preserved/too broken to code	O3.0 Base not preserved/too broken to code	O4.0 Base not preserved/too broken to code	O5.0 Base not preserved/too broken to code	O6.0 No root opening or base not preserved/too broken to code	O7.0 Base not preserved/too broken to code
Central Ridged Petal	Pseudotriakis_microdon	Castro	Pg. 353	88	0	Z1.2.Denticle	A1.9 Triangular or Arrow-like	A2.0 Not a Spade/too broken to code	B1.2 Rounded	B2.4 anterior is a vertex	B3.1 Smooth	C1.3 Pointed	C2.4 Posterior is a vertex	C3.1 Smooth	D1.2 one	E1.1 None	E2.0 No cusps or too broken to code	E3.0 No cusps/one cusp or too broken to code	E4.0 No cusps or too broken to code	F1.2 Linear (can tell directionality-anterior/posterior, ridges only curve in a max. 1 way-not wavy)	G1.2 one	G2.2 one	G3.1 no ridge outgrowths	H1.0 Only one Ridge/No Ridges or too broken to code	I1.2 Only one Ridge	I2.1 Straight	I3.3 Triangular thinning from anterior	J1.0 None/only one ridge or too broken to code	J2.0 None or too broken to code	K1.1 Ridges present but no central shape observed	K2.0 No central shape or too broken to code	L1.2 Ridge length=lateral length	L2.3 Clearly Defined	L3.1 Only one ridge	L4.3 Ridge profiles or troughs are funnel shapes (rounded with a skinnier point)	M1.1 None	M2.0 No depression or too broken to code	M3.0 No depression or too broken to code	M4.0 none or too broken to code	N1.2 No secondary ridge features	N2.0 None	N3.0 None	O1.0 Base not preserved/too broken to code	O2.0 Base not preserved/too broken to code	O3.0 Base not preserved/too broken to code	O4.0 Base not preserved/too broken to code	O5.0 Base not preserved/too broken to code	O6.0 No root opening or base not preserved/too broken to code	O7.0 Base not preserved/too broken to code
Central Ridged Textured Circle	Galeus melastomus	Reif	Pg. 155 H1	300	0	Z1.2.Denticle	A1.3 Circular or oval	A2.0 Not a Spade/too broken to code	B1.0 Too broken to code	B2.0 Too broken to code	B3.0 Too broken to code	C1.2 Rounded	C2.1 Smooth	C3.1 Smooth	D1.2 one	E1.1 None	E2.0 No cusps or too broken to code	E3.0 No cusps/one cusp or too broken to code	E4.0 No cusps or too broken to code	F1.2 Linear (can tell directionality-anterior/posterior, ridges only curve in a max. 1 way-not wavy)	G1.5 four	G2.2 one	G3.1 no ridge outgrowths	H1.2 Converges from anterior	I1.2 Only one Ridge	I2.1 Straight	I3.5 Creates a Central Trough	J1.0 None/only one ridge or too broken to code	J2.0 None or too broken to code	K1.1 Ridges present but no central shape observed	K2.0 No central shape or too broken to code	L1.3 Ridge ends mid crown/ Ridge begins mid crown	L2.3 Clearly Defined	L3.2 equal ridge heights	L4.2 Ridge profiles or troughs are triangular	M1.1 None	M2.0 No depression or too broken to code	M3.0 No depression or too broken to code	M4.0 none or too broken to code	N1.4 Honeycomb surface texture	N2.4 Anterior of crown only	N3.2 Between 30% and 70%	O1.0 Base not preserved/too broken to code	O2.0 Base not preserved/too broken to code	O3.0 Base not preserved/too broken to code	O4.0 Base not preserved/too broken to code	O5.0 Base not preserved/too broken to code	O6.0 No root opening or base not preserved/too broken to code	O7.0 Base not preserved/too broken to code
Central Ridged Triangle	ODP-886-130-7H-6W-55-58cm-g106_Hwell_N2of2_Mcompound_Oflat_I1_TzEDF-0_X5	ODP-886-130-7H-6W-55-58cm-g106_obj00016_edf	16	131	32.3402	Z1.2.Denticle	A1.9 Triangular or Arrow-like	A2.0 Not a Spade/too broken to code	B1.3 Pointed (vertex)	B2.2 Scalloped margin texture	B3.1 Smooth	C1.3 Pointed	C2.4 Posterior is a vertex	C3.1 Smooth	D1.2 one	E1.1 None	E2.0 No cusps or too broken to code	E3.0 No cusps/one cusp or too broken to code	E4.0 No cusps or too broken to code	F1.2 Linear (can tell directionality-anterior/posterior, ridges only curve in a max. 1 way-not wavy)	G1.4 three	G2.4 three	G3.1 no ridge outgrowths	H1.2 Converges from anterior	I1.4 Distinct shape/size from other ridges	I2.1 Straight	I3.3 Triangular thinning from anterior	J1.1 Straight	J2.3 Triangular thinning from anterior	K1.1 Ridges present but no central shape observed	K2.0 No central shape or too broken to code	L1.2 Ridge length=lateral length	L2.3 Clearly Defined	L3.1 Only one ridge	L4.2 Ridge profiles or troughs are triangular	M1.1 None	M2.0 No depression or too broken to code	M3.0 No depression or too broken to code	M4.0 none or too broken to code	N1.2 No secondary ridge features	N2.0 None	N3.0 None	O1.0 Base not preserved/too broken to code	O2.0 Base not preserved/too broken to code	O3.0 Base not preserved/too broken to code	O4.0 Base not preserved/too broken to code	O5.0 Base not preserved/too broken to code	O6.0 No root opening or base not preserved/too broken to code	O7.0 Base not preserved/too broken to code
Central Seven Ridged Extended Trident	Scyliorhinus canicula	Reif	Pg. 157 B1	306	0	Z1.2.Denticle	A1.4 Spade	A2.3 Pointed Spade	B1.2 Rounded	B2.2 Scalloped margin texture	B3.1 Smooth	C1.3 Pointed	C2.3 Pointed margin texture	C3.1 Smooth	D1.2 one	E1.4 three	E2.2 Cusps defined by ridges	E3.2 Central cusp is distinct	E4.3 ½ < x	F1.2 Linear (can tell directionality-anterior/posterior, ridges only curve in a max. 1 way-not wavy)	G1.7 six-ten	G2.7 six or more	G3.1 no ridge outgrowths	H1.2 Converges from anterior	I1.4 Distinct shape/size from other ridges	I2.1 Straight	I3.1 Parallel	J1.1 Straight	J2.1 Parallel	K1.1 Ridges present but no central shape observed	K2.0 No central shape or too broken to code	L1.5 Includes ridges described by a combination of 1,2, 3,	L2.3 Clearly Defined	L3.3 Variable ridge height	L4.5 Ridge profiles or troughs are rectangular	M1.1 None	M2.0 No depression or too broken to code	M3.0 No depression or too broken to code	M4.0 none or too broken to code	N1.2 No secondary ridge features	N2.0 None	N3.0 None	O1.0 Base not preserved/too broken to code	O2.0 Base not preserved/too broken to code	O3.0 Base not preserved/too broken to code	O4.0 Base not preserved/too broken to code	O5.0 Base not preserved/too broken to code	O6.0 No root opening or base not preserved/too broken to code	O7.0 Base not preserved/too broken to code
Central Troughed Petal	ODP-886-105-7H-5W-65-68cm-g106_Hwell_N2of3_Mcompound_Oflat_I1_TzEDF-0_X5	ODP-886-105-7H-5W-65-68cm-g106_obj00026_edf	26	89	28.5982	Z1.2.Denticle	A1.4 Spade	A2.1 Rounded Spade	B1.2 Rounded	B2.1 Smooth	B3.1 Smooth	C1.3 Pointed	C2.4 Posterior is a vertex	C3.1 Smooth	D1.1 None	E1.2 one	E2.2 Cusps defined by ridges	E3.0 No cusps/one cusp or too broken to code	E4.1 x < ¼	F1.2 Linear (can tell directionality-anterior/posterior, ridges only curve in a max. 1 way-not wavy)	G1.5 four	G2.4 three	G3.1 no ridge outgrowths	H1.8 multiple	I1.4 Distinct shape/size from other ridges	I2.1 Straight	I3.5 Creates a Central Trough	J1.1 Straight	J2.1 Parallel	K1.1 Ridges present but no central shape observed	K2.0 No central shape or too broken to code	L1.2 Ridge length=lateral length	L2.3 Clearly Defined	L3.2 equal ridge heights	L4.2 Ridge profiles or troughs are triangular	M1.1 None	M2.0 No depression or too broken to code	M3.0 No depression or too broken to code	M4.0 none or too broken to code	N1.2 No secondary ridge features	N2.0 None	N3.0 None	O1.0 Base not preserved/too broken to code	O2.0 Base not preserved/too broken to code	O3.0 Base not preserved/too broken to code	O4.0 Base not preserved/too broken to code	O5.0 Base not preserved/too broken to code	O6.0 No root opening or base not preserved/too broken to code	O7.0 Base not preserved/too broken to code
Cheeky	Galeocerdo cuvier	Reif	Pg. 227 N	514	0	Z1.2.Denticle	A1.7 Irregular/ other	A2.0 Not a Spade/too broken to code	B1.2 Rounded	B2.1 Smooth	B3.1 Smooth	C1.2 Rounded	C2.2 Scalloped margin texture	C3.1 Smooth	D1.1 None	E1.4 three	E2.1 Ridges not associated with cusps	E3.4 Irregular	E4.2 ¼ <x<½	F1.1 Smooth	G1.1 None	G2.1 None	G3.1 no ridge outgrowths	H1.0 Only one Ridge/No Ridges or too broken to code	I1.0 No ridges or too broken to code	I2.0 None or too broken to code	I3.0 None or too broken to code	J1.0 None/only one ridge or too broken to code	J2.0 None or too broken to code	K1.0 No Ridges or too broken to code	K2.0 No central shape or too broken to code	L1.1 No ridges	L2.0 No Ridges or too broken to code	L3.0 None or too broken to code	L4.0 No ridges or too broken to code	M1.1 None	M2.0 No depression or too broken to code	M3.0 No depression or too broken to code	M4.0 none or too broken to code	N1.1 No Ridges	N2.0 None	N3.0 None	O1.0 Base not preserved/too broken to code	O2.0 Base not preserved/too broken to code	O3.0 Base not preserved/too broken to code	O4.0 Base not preserved/too broken to code	O5.0 Base not preserved/too broken to code	O6.0 No root opening or base not preserved/too broken to code	O7.0 Base not preserved/too broken to code
Chubby Trident	DSDP-596-P020-L39-2H-4W-31-33cm-g106_Hwell_N1of1	DSDP-596-P020-L39-2H-4W-31-33cm-g106_Hwell_N1of1_obj00070	70	20	19.5933	Z1.2.Denticle	A1.4 Spade	A2.1 Rounded Spade	B1.2 Rounded	B2.1 Smooth	B3.1 Smooth	C1.3 Pointed	C2.2 Scalloped margin texture	C3.1 Smooth	D1.2 one	E1.4 three	E2.2 Cusps defined by ridges	E3.2 Central cusp is distinct	E4.1 x < ¼	F1.2 Linear (can tell directionality-anterior/posterior, ridges only curve in a max. 1 way-not wavy)	G1.7 six-ten	G2.7 six or more	G3.1 no ridge outgrowths	H1.8 multiple	I1.4 Distinct shape/size from other ridges	I2.1 Straight	I3.5 Creates a Central Trough	J1.2 Concave Curved	J2.1 Parallel	K1.1 Ridges present but no central shape observed	K2.0 No central shape or too broken to code	L1.2 Ridge length=lateral length	L2.3 Clearly Defined	L3.2 equal ridge heights	L4.2 Ridge profiles or troughs are triangular	M1.1 None	M2.0 No depression or too broken to code	M3.0 No depression or too broken to code	M4.0 none or too broken to code	N1.2 No secondary ridge features	N2.0 None	N3.0 None	O1.0 Base not preserved/too broken to code	O2.0 Base not preserved/too broken to code	O3.0 Base not preserved/too broken to code	O4.0 Base not preserved/too broken to code	O5.0 Base not preserved/too broken to code	O6.0 No root opening or base not preserved/too broken to code	O7.0 Base not preserved/too broken to code
Circular Petal	Scymnodon macracanthus	B. Vaz, D. F. (2021)	16.b	607	0	Z1.2.Denticle	A1.4 Spade	A2.1 Rounded Spade	B1.2 Rounded	B2.4 anterior is a vertex	B3.1 Smooth	C1.2 Rounded	C2.1 Smooth	C3.1 Smooth	D1.2 one	E1.1 None	E2.0 No cusps or too broken to code	E3.0 No cusps/one cusp or too broken to code	E4.0 No cusps or too broken to code	F1.2 Linear (can tell directionality-anterior/posterior, ridges only curve in a max. 1 way-not wavy)	G1.4 three	G2.4 three	G3.1 no ridge outgrowths	H1.1 Parallel	I1.4 Distinct shape/size from other ridges	I2.1 Straight	I3.1 Parallel	J1.2 Concave Curved	J2.1 Parallel	K1.1 Ridges present but no central shape observed	K2.0 No central shape or too broken to code	L1.2 Ridge length=lateral length	L2.3 Clearly Defined	L3.3 Variable ridge height	L4.5 Ridge profiles or troughs are rectangular	M1.1 None	M2.0 No depression or too broken to code	M3.0 No depression or too broken to code	M4.0 none or too broken to code	N1.2 No secondary ridge features	N2.0 None	N3.0 None	O1.0 Base not preserved/too broken to code	O2.0 Base not preserved/too broken to code	O3.0 Base not preserved/too broken to code	O4.0 Base not preserved/too broken to code	O5.0 Base not preserved/too broken to code	O6.0 No root opening or base not preserved/too broken to code	O7.0 Base not preserved/too broken to code
Circular tipping spine	Somniosus_pacificus	Castro	Pg. 131	35	0	Z1.2.Denticle	A1.1 Spine	A2.0 Not a Spade/too broken to code	B1.2 Rounded	B2.2 Scalloped margin texture	B3.1 Smooth	C1.3 Pointed	C2.4 Posterior is a vertex	C3.1 Smooth	D1.2 one	E1.1 None	E2.0 No cusps or too broken to code	E3.0 No cusps/one cusp or too broken to code	E4.0 No cusps or too broken to code	F1.5 Spine	G1.5 four	G2.5 four	G3.1 no ridge outgrowths	H1.6 Apex Radial (spine)	I1.1 No central ridge	I2.0 None or too broken to code	I3.0 None or too broken to code	J1.1 Straight	J2.1 Parallel	K1.1 Ridges present but no central shape observed	K2.0 No central shape or too broken to code	L1.2 Ridge length=lateral length	L2.2 Clearly defined on part of the crown but gets shallower and does not extend to full length of denticle	L3.2 equal ridge heights	L4.2 Ridge profiles or troughs are triangular	M1.1 None	M2.0 No depression or too broken to code	M3.0 No depression or too broken to code	M4.0 none or too broken to code	N1.2 No secondary ridge features	N2.0 None	N3.0 None	O1.0 Base not preserved/too broken to code	O2.0 Base not preserved/too broken to code	O3.0 Base not preserved/too broken to code	O4.0 Base not preserved/too broken to code	O5.0 Base not preserved/too broken to code	O6.0 No root opening or base not preserved/too broken to code	O7.0 Base not preserved/too broken to code
Complex Central Ridged Triangle	Somniosus rostratus	Castro	Pg. 135	36	0	Z1.2.Denticle	A1.2 Cruciform	A2.0 Not a Spade/too broken to code	B1.1 Straight (edge)	B2.2 Scalloped margin texture	B3.1 Smooth	C1.3 Pointed	C2.4 Posterior is a vertex	C3.1 Smooth	D1.2 one	E1.1 None	E2.0 No cusps or too broken to code	E3.0 No cusps/one cusp or too broken to code	E4.0 No cusps or too broken to code	F1.3 Geometric (Central branching pattern)	G1.7 six-ten	G2.2 one	G3.1 no ridge outgrowths	H1.5 Ridges intesect/branch	I1.4 Distinct shape/size from other ridges	I2.1 Straight	I3.1 Parallel	J1.1 Straight	J2.1 Parallel	K1.5 Pentagonal	K2.2 one	L1.5 Includes ridges described by a combination of 1,2, 3,	L2.3 Clearly Defined	L3.2 equal ridge heights	L4.2 Ridge profiles or troughs are triangular	M1.2 one	M2.3 Dimples (depressions surrounded by ridges)	M3.2 Close to edge depression	M4.0 none or too broken to code	N1.2 No secondary ridge features	N2.0 None	N3.0 None	O1.0 Base not preserved/too broken to code	O2.0 Base not preserved/too broken to code	O3.0 Base not preserved/too broken to code	O4.0 Base not preserved/too broken to code	O5.0 Base not preserved/too broken to code	O6.0 No root opening or base not preserved/too broken to code	O7.0 Base not preserved/too broken to code
Cracked Kite	Etmopterus pusillus	Feichtinger, I., Adnet, S., Cuny, G., Guinot, G., Kriwet, J., Neubauer, T. A., ... & Harzhauser, M. (2021)	I	683	0	Z1.2.Denticle	A1.5 Diamond/Rectangle/(Can be asymmetrical/kite-like)	A2.0 Not a Spade/too broken to code	B1.3 Pointed (vertex)	B2.4 anterior is a vertex	B3.1 Smooth	C1.3 Pointed	C2.4 Posterior is a vertex	C3.1 Smooth	D1.1 None	E1.1 None	E2.0 No cusps or too broken to code	E3.0 No cusps/one cusp or too broken to code	E4.0 No cusps or too broken to code	F1.6 Branching (can tell directionality but ridges curve or intersect in more than 1 way)	G1.7 six-ten	G2.2 one	G3.1 no ridge outgrowths	H1.5 Ridges intesect/branch	I1.1 No central ridge	I2.0 None or too broken to code	I3.0 None or too broken to code	J1.4 Meandering	J2.1 Parallel	K1.1 Ridges present but no central shape observed	K2.0 No central shape or too broken to code	L1.5 Includes ridges described by a combination of 1,2, 3,	L2.2 Clearly defined on part of the crown but gets shallower and does not extend to full length of denticle	L3.2 equal ridge heights	L4.3 Ridge profiles or troughs are funnel shapes (rounded with a skinnier point)	M1.1 None	M2.0 No depression or too broken to code	M3.0 No depression or too broken to code	M4.0 none or too broken to code	N1.2 No secondary ridge features	N2.0 None	N3.0 None	O1.0 Base not preserved/too broken to code	O2.0 Base not preserved/too broken to code	O3.0 Base not preserved/too broken to code	O4.0 Base not preserved/too broken to code	O5.0 Base not preserved/too broken to code	O6.0 No root opening or base not preserved/too broken to code	O7.0 Base not preserved/too broken to code
Crinkle Tops	DSDP-596-P022-L44-2H-5W-4-6cm-g106_Hwell_N1of1	DSDP-596-P022-L44-2H-5W-4-6cm-g106_Hwell_N1of1_obj00021	21	46	22.9562	Z1.2.Denticle	A1.8 “Fan-like”	A2.0 Not a Spade/too broken to code	B1.2 Rounded	B2.1 Smooth	B3.1 Smooth	C1.1 Straight	C2.2 Scalloped margin texture	C3.1 Smooth	D1.2 one	E1.1 None	E2.0 No cusps or too broken to code	E3.0 No cusps/one cusp or too broken to code	E4.0 No cusps or too broken to code	F1.2 Linear (can tell directionality-anterior/posterior, ridges only curve in a max. 1 way-not wavy)	G1.6 five	G2.6 five	G3.1 no ridge outgrowths	H1.1 Parallel	I1.4 Distinct shape/size from other ridges	I2.1 Straight	I3.1 Parallel	J1.1 Straight	J2.1 Parallel	K1.1 Ridges present but no central shape observed	K2.0 No central shape or too broken to code	L1.2 Ridge length=lateral length	L2.2 Clearly defined on part of the crown but gets shallower and does not extend to full length of denticle	L3.2 equal ridge heights	L4.1 Ridge profiles or trough are rounded	M1.1 None	M2.0 No depression or too broken to code	M3.0 No depression or too broken to code	M4.0 none or too broken to code	N1.2 No secondary ridge features	N2.0 None	N3.0 None	O1.0 Base not preserved/too broken to code	O2.0 Base not preserved/too broken to code	O3.0 Base not preserved/too broken to code	O4.0 Base not preserved/too broken to code	O5.0 Base not preserved/too broken to code	O6.0 No root opening or base not preserved/too broken to code	O7.0 Base not preserved/too broken to code
Cruciform Arrow	DSDP-596-P033-L49-2H-5W-129-131cm-g106_Hwell_N1of1	DSDP-596-P033-L49-2H-5W-129-131cm-g106_Hwell_N1of1_obj00022	22	80	29.14	Z1.2.Denticle	A1.2 Cruciform	A2.0 Not a Spade/too broken to code	B1.4 Denticle lacks directionality/Cannot discern anterior	B2.4 anterior is a vertex	B3.1 Smooth	C1.4 Denticle lacks directionality/Cannot discern posterior	C2.4 Posterior is a vertex	C3.1 Smooth	D1.2 one	E1.1 None	E2.0 No cusps or too broken to code	E3.0 No cusps/one cusp or too broken to code	E4.0 No cusps or too broken to code	F1.1 Smooth	G1.1 None	G2.1 None	G3.1 no ridge outgrowths	H1.0 Only one Ridge/No Ridges or too broken to code	I1.0 No ridges or too broken to code	I2.0 None or too broken to code	I3.0 None or too broken to code	J1.0 None/only one ridge or too broken to code	J2.0 None or too broken to code	K1.0 No Ridges or too broken to code	K2.0 No central shape or too broken to code	L1.1 No ridges	L2.0 No Ridges or too broken to code	L3.0 None or too broken to code	L4.0 No ridges or too broken to code	M1.1 None	M2.0 No depression or too broken to code	M3.0 No depression or too broken to code	M4.0 none or too broken to code	N1.1 No Ridges	N2.0 None	N3.0 None	O1.0 Base not preserved/too broken to code	O2.0 Base not preserved/too broken to code	O3.0 Base not preserved/too broken to code	O4.0 Base not preserved/too broken to code	O5.0 Base not preserved/too broken to code	O6.0 No root opening or base not preserved/too broken to code	O7.0 Base not preserved/too broken to code
Dagger	Deania_calcea	Castro	Pg. 86	19	0	Z1.2.Denticle	A1.4 Spade	A2.3 Pointed Spade	B1.2 Rounded	B2.1 Smooth	B3.1 Smooth	C1.3 Pointed	C2.3 Pointed margin texture	C3.1 Smooth	D1.2 one	E1.4 three	E2.2 Cusps defined by ridges	E3.2 Central cusp is distinct	E4.3 ½ < x	F1.2 Linear (can tell directionality-anterior/posterior, ridges only curve in a max. 1 way-not wavy)	G1.4 three	G2.4 three	G3.1 no ridge outgrowths	H1.3 Diverges from anterior	I1.4 Distinct shape/size from other ridges	I2.1 Straight	I3.3 Triangular thinning from anterior	J1.2 Concave Curved	J2.3 Triangular thinning from anterior	K1.1 Ridges present but no central shape observed	K2.0 No central shape or too broken to code	L1.2 Ridge length=lateral length	L2.3 Clearly Defined	L3.2 equal ridge heights	L4.2 Ridge profiles or troughs are triangular	M1.1 None	M2.0 No depression or too broken to code	M3.0 No depression or too broken to code	M4.0 none or too broken to code	N1.2 No secondary ridge features	N2.0 None	N3.0 None	O1.0 Base not preserved/too broken to code	O2.0 Base not preserved/too broken to code	O3.0 Base not preserved/too broken to code	O4.0 Base not preserved/too broken to code	O5.0 Base not preserved/too broken to code	O6.0 No root opening or base not preserved/too broken to code	O7.0 Base not preserved/too broken to code
Diamond Kite	DSDP-596-P022-L43-2H-4W-129-131cm-g106_Hwell_N1of1	DSDP-596-P022-L43-2H-4W-129-131cm-g106_Hwell_N1of20_obj00053	53	42	22.2576	Z1.2.Denticle	A1.2 Cruciform	A2.0 Not a Spade/too broken to code	B1.4 Denticle lacks directionality/Cannot discern anterior	B2.4 anterior is a vertex	B3.1 Smooth	C1.4 Denticle lacks directionality/Cannot discern posterior	C2.4 Posterior is a vertex	C3.1 Smooth	D1.1 None	E1.1 None	E2.0 No cusps or too broken to code	E3.0 No cusps/one cusp or too broken to code	E4.0 No cusps or too broken to code	F1.3 Geometric (Central branching pattern)	G1.8 eleven or more	G2.2 one	G3.1 no ridge outgrowths	H1.5 Ridges intesect/branch	I1.1 No central ridge	I2.0 None or too broken to code	I3.0 None or too broken to code	J1.1 Straight	J2.1 Parallel	K1.6 Hexagon	K2.1 central shape but no plane of symmetry	L1.5 Includes ridges described by a combination of 1,2, 3,	L2.3 Clearly Defined	L3.2 equal ridge heights	L4.2 Ridge profiles or troughs are triangular	M1.2 one	M2.3 Dimples (depressions surrounded by ridges)	M3.1 Central depression	M4.1 circle	N1.2 No secondary ridge features	N2.0 None	N3.0 None	O1.0 Base not preserved/too broken to code	O2.0 Base not preserved/too broken to code	O3.0 Base not preserved/too broken to code	O4.0 Base not preserved/too broken to code	O5.0 Base not preserved/too broken to code	O6.0 No root opening or base not preserved/too broken to code	O7.0 Base not preserved/too broken to code
Double Dimpled Hexagon	DSDP-596-P039-L52-2H-6W-81-83cm-g106_Hwell_N1of1	DSDP-596-P039-L52-2H-6W-81-83cm-g106_Hwell_N1of1_obj00030	30	99	34.6	Z1.2.Denticle	A1.5 Diamond/Rectangle/(Can be asymmetrical/kite-like)	A2.0 Not a Spade/too broken to code	B1.4 Denticle lacks directionality/Cannot discern anterior	B2.1 Smooth	B3.1 Smooth	C1.4 Denticle lacks directionality/Cannot discern posterior	C2.1 Smooth	C3.1 Smooth	D1.2 one	E1.1 None	E2.0 No cusps or too broken to code	E3.0 No cusps/one cusp or too broken to code	E4.0 No cusps or too broken to code	F1.3 Geometric (Central branching pattern)	G1.8 eleven or more	G2.2 one	G3.1 no ridge outgrowths	H1.5 Ridges intesect/branch	I1.1 No central ridge	I2.0 None or too broken to code	I3.0 None or too broken to code	J1.5 Combination	J2.1 Parallel	K1.6 Hexagon	K2.2 one	L1.5 Includes ridges described by a combination of 1,2, 3,	L2.3 Clearly Defined	L3.2 equal ridge heights	L4.2 Ridge profiles or troughs are triangular	M1.3 two	M2.3 Dimples (depressions surrounded by ridges)	M3.3 Both central and edge depressions	M4.2 Elongated	N1.2 No secondary ridge features	N2.0 None	N3.0 None	O1.0 Base not preserved/too broken to code	O2.0 Base not preserved/too broken to code	O3.0 Base not preserved/too broken to code	O4.0 Base not preserved/too broken to code	O5.0 Base not preserved/too broken to code	O6.0 No root opening or base not preserved/too broken to code	O7.0 Base not preserved/too broken to code
Eared Trident	Hexanchus griseus	Reif	Pg. 105 M3	192	0	Z1.2.Denticle	A1.4 Spade	A2.3 Pointed Spade	B1.3 Pointed (vertex)	B2.3 Pointed margin texture	B3.1 Smooth	C1.3 Pointed	C2.3 Pointed margin texture	C3.1 Smooth	D1.2 one	E1.4 three	E2.3 Some cusps defined by ridges	E3.2 Central cusp is distinct	E4.1 x < ¼	F1.2 Linear (can tell directionality-anterior/posterior, ridges only curve in a max. 1 way-not wavy)	G1.6 five	G2.6 five	G3.1 no ridge outgrowths	H1.1 Parallel	I1.3 Same as other ridges	I2.1 Straight	I3.1 Parallel	J1.1 Straight	J2.1 Parallel	K1.1 Ridges present but no central shape observed	K2.0 No central shape or too broken to code	L1.3 Ridge ends mid crown/ Ridge begins mid crown	L2.2 Clearly defined on part of the crown but gets shallower and does not extend to full length of denticle	L3.2 equal ridge heights	L4.2 Ridge profiles or troughs are triangular	M1.1 None	M2.0 No depression or too broken to code	M3.0 No depression or too broken to code	M4.0 none or too broken to code	N1.2 No secondary ridge features	N2.0 None	N3.0 None	O1.0 Base not preserved/too broken to code	O2.0 Base not preserved/too broken to code	O3.0 Base not preserved/too broken to code	O4.0 Base not preserved/too broken to code	O5.0 Base not preserved/too broken to code	O6.0 No root opening or base not preserved/too broken to code	O7.0 Base not preserved/too broken to code
Elephant	Squalus acanthias	Reif	Pg. 114 H1	204	0	Z1.2.Denticle	A1.8 “Fan-like”	A2.0 Not a Spade/too broken to code	B1.3 Pointed (vertex)	B2.4 anterior is a vertex	B3.1 Smooth	C1.2 Rounded	C2.1 Smooth	C3.1 Smooth	D1.2 one	E1.1 None	E2.0 No cusps or too broken to code	E3.0 No cusps/one cusp or too broken to code	E4.0 No cusps or too broken to code	F1.2 Linear (can tell directionality-anterior/posterior, ridges only curve in a max. 1 way-not wavy)	G1.2 one	G2.2 one	G3.1 no ridge outgrowths	H1.0 Only one Ridge/No Ridges or too broken to code	I1.2 Only one Ridge	I2.1 Straight	I3.1 Parallel	J1.0 None/only one ridge or too broken to code	J2.0 None or too broken to code	K1.1 Ridges present but no central shape observed	K2.0 No central shape or too broken to code	L1.2 Ridge length=lateral length	L2.3 Clearly Defined	L3.1 Only one ridge	L4.1 Ridge profiles or trough are rounded	M1.1 None	M2.0 No depression or too broken to code	M3.0 No depression or too broken to code	M4.0 none or too broken to code	N1.2 No secondary ridge features	N2.0 None	N3.0 None	O1.0 Base not preserved/too broken to code	O2.0 Base not preserved/too broken to code	O3.0 Base not preserved/too broken to code	O4.0 Base not preserved/too broken to code	O5.0 Base not preserved/too broken to code	O6.0 No root opening or base not preserved/too broken to code	O7.0 Base not preserved/too broken to code
Elongated Asymmetrical	DSDP-596-P020-L39-2H-4W-31-33cm-g106_Hwell_N1of1	DSDP-596-P020-L39-2H-4W-31-33cm-g106_Hwell_N1of1_obj00067	67	20	19.5933	Z1.2.Denticle	A1.6 Elongated Asymmetrical	A2.0 Not a Spade/too broken to code	B1.2 Rounded	B2.2 Scalloped margin texture	B3.1 Smooth	C1.2 Rounded	C2.2 Scalloped margin texture	C3.1 Smooth	D1.1 None	E1.1 None	E2.0 No cusps or too broken to code	E3.0 No cusps/one cusp or too broken to code	E4.0 No cusps or too broken to code	F1.2 Linear (can tell directionality-anterior/posterior, ridges only curve in a max. 1 way-not wavy)	G1.7 six-ten	G2.7 six or more	G3.1 no ridge outgrowths	H1.1 Parallel	I1.1 No central ridge	I2.0 None or too broken to code	I3.0 None or too broken to code	J1.1 Straight	J2.1 Parallel	K1.1 Ridges present but no central shape observed	K2.0 No central shape or too broken to code	L1.2 Ridge length=lateral length	L2.3 Clearly Defined	L3.2 equal ridge heights	L4.1 Ridge profiles or trough are rounded	M1.1 None	M2.0 No depression or too broken to code	M3.0 No depression or too broken to code	M4.0 none or too broken to code	N1.2 No secondary ridge features	N2.0 None	N3.0 None	O1.0 Base not preserved/too broken to code	O2.0 Base not preserved/too broken to code	O3.0 Base not preserved/too broken to code	O4.0 Base not preserved/too broken to code	O5.0 Base not preserved/too broken to code	O6.0 No root opening or base not preserved/too broken to code	O7.0 Base not preserved/too broken to code
Extended Central Long Troughed Petal	Squatina argentina	Vaz, D. F., & De Carvalho, M. R. (2013)	B	575	0	Z1.2.Denticle	A1.9 Triangular or Arrow-like	A2.0 Not a Spade/too broken to code	B1.2 Rounded	B2.1 Smooth	B3.1 Smooth	C1.3 Pointed	C2.4 Posterior is a vertex	C3.1 Smooth	D1.2 one	E1.1 None	E2.0 No cusps or too broken to code	E3.0 No cusps/one cusp or too broken to code	E4.0 No cusps or too broken to code	F1.2 Linear (can tell directionality-anterior/posterior, ridges only curve in a max. 1 way-not wavy)	G1.3 two	G2.2 one	G3.1 no ridge outgrowths	H1.4 Diverges then converges	I1.1 No central ridge	I2.1 Straight	I3.5 Creates a Central Trough	J1.0 None/only one ridge or too broken to code	J2.0 None or too broken to code	K1.1 Ridges present but no central shape observed	K2.0 No central shape or too broken to code	L1.2 Ridge length=lateral length	L2.3 Clearly Defined	L3.2 equal ridge heights	L4.2 Ridge profiles or troughs are triangular	M1.1 None	M2.0 No depression or too broken to code	M3.0 No depression or too broken to code	M4.0 none or too broken to code	N1.2 No secondary ridge features	N2.0 None	N3.0 None	O1.0 Base not preserved/too broken to code	O2.0 Base not preserved/too broken to code	O3.0 Base not preserved/too broken to code	O4.0 Base not preserved/too broken to code	O5.0 Base not preserved/too broken to code	O6.0 No root opening or base not preserved/too broken to code	O7.0 Base not preserved/too broken to code
Extended Central Ridged and Textured Trident	Galeus_arae	Castro	Pg. 323	75	0	Z1.2.Denticle	A1.4 Spade	A2.3 Pointed Spade	B1.2 Rounded	B2.1 Smooth	B3.1 Smooth	C1.3 Pointed	C2.3 Pointed margin texture	C3.1 Smooth	D1.2 one	E1.4 three	E2.3 Some cusps defined by ridges	E3.2 Central cusp is distinct	E4.3 ½ < x	F1.2 Linear (can tell directionality-anterior/posterior, ridges only curve in a max. 1 way-not wavy)	G1.2 one	G2.2 one	G3.1 no ridge outgrowths	H1.0 Only one Ridge/No Ridges or too broken to code	I1.2 Only one Ridge	I2.1 Straight	I3.1 Parallel	J1.0 None/only one ridge or too broken to code	J2.0 None or too broken to code	K1.1 Ridges present but no central shape observed	K2.0 No central shape or too broken to code	L1.2 Ridge length=lateral length	L2.3 Clearly Defined	L3.1 Only one ridge	L4.3 Ridge profiles or troughs are funnel shapes (rounded with a skinnier point)	M1.1 None	M2.0 No depression or too broken to code	M3.0 No depression or too broken to code	M4.0 none or too broken to code	N1.2 No secondary ridge features	N2.0 None	N3.0 None	O1.0 Base not preserved/too broken to code	O2.0 Base not preserved/too broken to code	O3.0 Base not preserved/too broken to code	O4.0 Base not preserved/too broken to code	O5.0 Base not preserved/too broken to code	O6.0 No root opening or base not preserved/too broken to code	O7.0 Base not preserved/too broken to code
Extended Central Troughed Petal	DSDP-596-P045-M46-2H-6W-110-112cm-g106_Hwell_N1of1	DSDP-596-P045-M46-2H-6W-110-112cm-g106_obj00004	4		36.09	Z1.2.Denticle	A1.4 Spade	A2.4 Stretched Spade	B1.2 Rounded	B2.1 Smooth	B3.1 Smooth	C1.3 Pointed	C2.4 Posterior is a vertex	C3.1 Smooth	D1.1 None	E1.1 None	E2.0 No cusps or too broken to code	E3.0 No cusps/one cusp or too broken to code	E4.0 No cusps or too broken to code	F1.2 Linear (can tell directionality-anterior/posterior, ridges only curve in a max. 1 way-not wavy)	G1.6 five	G2.4 three	G3.1 no ridge outgrowths	H1.2 Converges from anterior	I1.4 Distinct shape/size from other ridges	I2.1 Straight	I3.5 Creates a Central Trough	J1.1 Straight	J2.1 Parallel	K1.1 Ridges present but no central shape observed	K2.0 No central shape or too broken to code	L1.2 Ridge length=lateral length	L2.3 Clearly Defined	L3.2 equal ridge heights	L4.1 Ridge profiles or trough are rounded	M1.1 None	M2.0 No depression or too broken to code	M3.0 No depression or too broken to code	M4.0 none or too broken to code	N1.2 No secondary ridge features	N2.0 None	N3.0 None	O1.0 Base not preserved/too broken to code	O2.0 Base not preserved/too broken to code	O3.0 Base not preserved/too broken to code	O4.0 Base not preserved/too broken to code	O5.0 Base not preserved/too broken to code	O6.0 No root opening or base not preserved/too broken to code	O7.0 Base not preserved/too broken to code
Extended Forked Arrow	Squatina guggenheim	Vaz, D. F., & De Carvalho, M. R. (2013)	D	572	0	Z1.2.Denticle	A1.9 Triangular or Arrow-like	A2.0 Not a Spade/too broken to code	B1.2 Rounded	B2.1 Smooth	B3.1 Smooth	C1.3 Pointed	C2.4 Posterior is a vertex	C3.1 Smooth	D1.2 one	E1.1 None	E2.0 No cusps or too broken to code	E3.0 No cusps/one cusp or too broken to code	E4.0 No cusps or too broken to code	F1.2 Linear (can tell directionality-anterior/posterior, ridges only curve in a max. 1 way-not wavy)	G1.7 six-ten	G2.2 one	G3.1 no ridge outgrowths	H1.4 Diverges then converges	I1.4 Distinct shape/size from other ridges	I2.1 Straight	I3.1 Parallel	J1.4 Meandering	J2.1 Parallel	K1.1 Ridges present but no central shape observed	K2.0 No central shape or too broken to code	L1.5 Includes ridges described by a combination of 1,2, 3,	L2.2 Clearly defined on part of the crown but gets shallower and does not extend to full length of denticle	L3.3 Variable ridge height	L4.2 Ridge profiles or troughs are triangular	M1.1 None	M2.0 No depression or too broken to code	M3.0 No depression or too broken to code	M4.0 none or too broken to code	N1.2 No secondary ridge features	N2.0 None	N3.0 None	O1.0 Base not preserved/too broken to code	O2.0 Base not preserved/too broken to code	O3.0 Base not preserved/too broken to code	O4.0 Base not preserved/too broken to code	O5.0 Base not preserved/too broken to code	O6.0 No root opening or base not preserved/too broken to code	O7.0 Base not preserved/too broken to code
Extended Troughed Trident	Carcharhinus plumbeus	Reif	Pg. 197 P3	412	0	Z1.2.Denticle	A1.4 Spade	A2.3 Pointed Spade	B1.2 Rounded	B2.1 Smooth	B3.1 Smooth	C1.3 Pointed	C2.3 Pointed margin texture	C3.1 Smooth	D1.2 one	E1.4 three	E2.2 Cusps defined by ridges	E3.2 Central cusp is distinct	E4.1 x < ¼	F1.2 Linear (can tell directionality-anterior/posterior, ridges only curve in a max. 1 way-not wavy)	G1.5 four	G2.4 three	G3.1 no ridge outgrowths	H1.8 multiple	I1.4 Distinct shape/size from other ridges	I2.1 Straight	I3.5 Creates a Central Trough	J1.1 Straight	J2.1 Parallel	K1.1 Ridges present but no central shape observed	K2.0 No central shape or too broken to code	L1.2 Ridge length=lateral length	L2.3 Clearly Defined	L3.2 equal ridge heights	L4.5 Ridge profiles or troughs are rectangular	M1.1 None	M2.0 No depression or too broken to code	M3.0 No depression or too broken to code	M4.0 none or too broken to code	N1.2 No secondary ridge features	N2.0 None	N3.0 None	O1.0 Base not preserved/too broken to code	O2.0 Base not preserved/too broken to code	O3.0 Base not preserved/too broken to code	O4.0 Base not preserved/too broken to code	O5.0 Base not preserved/too broken to code	O6.0 No root opening or base not preserved/too broken to code	O7.0 Base not preserved/too broken to code
Eyeball	DSDP-596-P021-L42-2H-4W-105-107cm-g106_Hwell_N1of1	DSDP-596-P021-L42-2H-4W-105-107cm-g106_Hwell_N1of1_obj00047	47	38	21.5871	Z1.2.Denticle	A1.5 Diamond/Rectangle/(Can be asymmetrical/kite-like)	A2.0 Not a Spade/too broken to code	B1.4 Denticle lacks directionality/Cannot discern anterior	B2.4 anterior is a vertex	B3.2 Distinct serrated	C1.4 Denticle lacks directionality/Cannot discern posterior	C2.4 Posterior is a vertex	C3.2 Distinct serrated	D1.1 None	E1.1 None	E2.0 No cusps or too broken to code	E3.0 No cusps/one cusp or too broken to code	E4.0 No cusps or too broken to code	F1.3 Geometric (Central branching pattern)	G1.8 eleven or more	G2.2 one	G3.1 no ridge outgrowths	H1.5 Ridges intesect/branch	I1.1 No central ridge	I2.0 None or too broken to code	I3.0 None or too broken to code	J1.4 Meandering	J2.1 Parallel	K1.6 Hexagon	K2.1 central shape but no plane of symmetry	L1.5 Includes ridges described by a combination of 1,2, 3,	L2.1 Not Clearly Defined	L3.2 equal ridge heights	L4.2 Ridge profiles or troughs are triangular	M1.2 one	M2.3 Dimples (depressions surrounded by ridges)	M3.1 Central depression	M4.1 circle	N1.2 No secondary ridge features	N2.0 None	N3.0 None	O1.0 Base not preserved/too broken to code	O2.0 Base not preserved/too broken to code	O3.0 Base not preserved/too broken to code	O4.0 Base not preserved/too broken to code	O5.0 Base not preserved/too broken to code	O6.0 No root opening or base not preserved/too broken to code	O7.0 Base not preserved/too broken to code
Five Ridged Criss Cross	Squatina squatina	Reif	Pg. 126 M1	231	0	Z1.2.Denticle	A1.7 Irregular/ other	A2.0 Not a Spade/too broken to code	B1.4 Denticle lacks directionality/Cannot discern anterior	B2.3 Pointed margin texture	B3.1 Smooth	C1.4 Denticle lacks directionality/Cannot discern posterior	C2.3 Pointed margin texture	C3.1 Smooth	D1.1 None	E1.1 None	E2.0 No cusps or too broken to code	E3.0 No cusps/one cusp or too broken to code	E4.0 No cusps or too broken to code	F1.3 Geometric (Central branching pattern)	G1.6 five	G2.2 one	G3.1 no ridge outgrowths	H1.5 Ridges intesect/branch	I1.1 No central ridge	I2.0 None or too broken to code	I3.0 None or too broken to code	J1.1 Straight	J2.1 Parallel	K1.1 Ridges present but no central shape observed	K2.1 central shape but no plane of symmetry	L1.5 Includes ridges described by a combination of 1,2, 3,	L2.3 Clearly Defined	L3.2 equal ridge heights	L4.2 Ridge profiles or troughs are triangular	M1.1 None	M2.0 No depression or too broken to code	M3.0 No depression or too broken to code	M4.0 none or too broken to code	N1.2 No secondary ridge features	N2.0 None	N3.0 None	O1.0 Base not preserved/too broken to code	O2.0 Base not preserved/too broken to code	O3.0 Base not preserved/too broken to code	O4.0 Base not preserved/too broken to code	O5.0 Base not preserved/too broken to code	O6.0 No root opening or base not preserved/too broken to code	O7.0 Base not preserved/too broken to code
Five Thin Ridged Branching Fan	Alopias superciliosus	Reif	Pg. 141 H1/2 Bigger surround	263	0	Z1.2.Denticle	A1.4 Spade	A2.3 Pointed Spade	B1.2 Rounded	B2.1 Smooth	B3.1 Smooth	C1.3 Pointed	C2.2 Scalloped margin texture	C3.1 Smooth	D1.1 None	E1.4 three	E2.2 Cusps defined by ridges	E3.4 Irregular	E4.1 x < ¼	F1.2 Linear (can tell directionality-anterior/posterior, ridges only curve in a max. 1 way-not wavy)	G1.7 six-ten	G2.5 four	G3.1 no ridge outgrowths	H1.5 Ridges intesect/branch	I1.4 Distinct shape/size from other ridges	I2.1 Straight	I3.1 Parallel	J1.1 Straight	J2.1 Parallel	K1.1 Ridges present but no central shape observed	K2.0 No central shape or too broken to code	L1.5 Includes ridges described by a combination of 1,2, 3,	L2.3 Clearly Defined	L3.2 equal ridge heights	L4.2 Ridge profiles or troughs are triangular	M1.1 None	M2.0 No depression or too broken to code	M3.0 No depression or too broken to code	M4.0 none or too broken to code	N1.2 No secondary ridge features	N2.0 None	N3.0 None	O1.0 Base not preserved/too broken to code	O2.0 Base not preserved/too broken to code	O3.0 Base not preserved/too broken to code	O4.0 Base not preserved/too broken to code	O5.0 Base not preserved/too broken to code	O6.0 No root opening or base not preserved/too broken to code	O7.0 Base not preserved/too broken to code
Five Thin Ridged Fan	DSDP-596-P049-L55-2H-7W-5-7cm-g106_Hwell_N1of1	DSDP-596-P049-L55-2H-7W-5-7cm-g106_Hwell_N1of1_obj00002	2	108	38.34	Z1.2.Denticle	A1.8 “Fan-like”	A2.0 Not a Spade/too broken to code	B1.2 Rounded	B2.2 Scalloped margin texture	B3.1 Smooth	C1.3 Pointed	C2.3 Pointed margin texture	C3.1 Smooth	D1.1 None	E1.6 five	E2.2 Cusps defined by ridges	E3.2 Central cusp is distinct	E4.1 x < ¼	F1.2 Linear (can tell directionality-anterior/posterior, ridges only curve in a max. 1 way-not wavy)	G1.6 five	G2.6 five	G3.1 no ridge outgrowths	H1.1 Parallel	I1.4 Distinct shape/size from other ridges	I2.1 Straight	I3.3 Triangular thinning from anterior	J1.1 Straight	J2.3 Triangular thinning from anterior	K1.1 Ridges present but no central shape observed	K2.0 No central shape or too broken to code	L1.2 Ridge length=lateral length	L2.3 Clearly Defined	L3.2 equal ridge heights	L4.1 Ridge profiles or trough are rounded	M1.1 None	M2.0 No depression or too broken to code	M3.0 No depression or too broken to code	M4.0 none or too broken to code	N1.2 No secondary ridge features	N2.0 None	N3.0 None	O1.0 Base not preserved/too broken to code	O2.0 Base not preserved/too broken to code	O3.0 Base not preserved/too broken to code	O4.0 Base not preserved/too broken to code	O5.0 Base not preserved/too broken to code	O6.0 No root opening or base not preserved/too broken to code	O7.0 Base not preserved/too broken to code
Flying squirrel	Pseudocarcharias kamoharai	Castro	Pg. 222	57	0	Z1.2.Denticle	A1.4 Spade	A2.3 Pointed Spade	B1.3 Pointed (vertex)	B2.3 Pointed margin texture	B3.1 Smooth	C1.3 Pointed	C2.4 Posterior is a vertex	C3.1 Smooth	D1.2 one	E1.1 None	E2.0 No cusps or too broken to code	E3.0 No cusps/one cusp or too broken to code	E4.0 No cusps or too broken to code	F1.2 Linear (can tell directionality-anterior/posterior, ridges only curve in a max. 1 way-not wavy)	G1.2 one	G2.2 one	G3.1 no ridge outgrowths	H1.0 Only one Ridge/No Ridges or too broken to code	I1.2 Only one Ridge	I2.1 Straight	I3.1 Parallel	J1.0 None/only one ridge or too broken to code	J2.0 None or too broken to code	K1.1 Ridges present but no central shape observed	K2.0 No central shape or too broken to code	L1.2 Ridge length=lateral length	L2.3 Clearly Defined	L3.1 Only one ridge	L4.2 Ridge profiles or troughs are triangular	M1.1 None	M2.0 No depression or too broken to code	M3.0 No depression or too broken to code	M4.0 none or too broken to code	N1.2 No secondary ridge features	N2.0 None	N3.0 None	O1.0 Base not preserved/too broken to code	O2.0 Base not preserved/too broken to code	O3.0 Base not preserved/too broken to code	O4.0 Base not preserved/too broken to code	O5.0 Base not preserved/too broken to code	O6.0 No root opening or base not preserved/too broken to code	O7.0 Base not preserved/too broken to code
Forked Oval	Squatina occulta	Vaz, D. F., & De Carvalho, M. R. (2013)	D	567	0	Z1.2.Denticle	A1.4 Spade	A2.3 Pointed Spade	B1.2 Rounded	B2.1 Smooth	B3.1 Smooth	C1.2 Rounded	C2.1 Smooth	C3.1 Smooth	D1.2 one	E1.5 four	E2.2 Cusps defined by ridges	E3.3 cusps opposite each other are similar, cusps next to each other are distinct	E4.1 x < ¼	F1.2 Linear (can tell directionality-anterior/posterior, ridges only curve in a max. 1 way-not wavy)	G1.5 four	G2.5 four	G3.1 no ridge outgrowths	H1.4 Diverges then converges	I1.1 No central ridge	I2.0 None or too broken to code	I3.0 None or too broken to code	J1.2 Concave Curved	J2.1 Parallel	K1.1 Ridges present but no central shape observed	K2.0 No central shape or too broken to code	L1.3 Ridge ends mid crown/ Ridge begins mid crown	L2.3 Clearly Defined	L3.2 equal ridge heights	L4.1 Ridge profiles or trough are rounded	M1.1 None	M2.0 No depression or too broken to code	M3.0 No depression or too broken to code	M4.0 none or too broken to code	N1.2 No secondary ridge features	N2.0 None	N3.0 None	O1.0 Base not preserved/too broken to code	O2.0 Base not preserved/too broken to code	O3.0 Base not preserved/too broken to code	O4.0 Base not preserved/too broken to code	O5.0 Base not preserved/too broken to code	O6.0 No root opening or base not preserved/too broken to code	O7.0 Base not preserved/too broken to code
Forked Spade	Squatina occulta	Vaz, D. F., & De Carvalho, M. R. (2013)	C	566	0	Z1.2.Denticle	A1.4 Spade	A2.3 Pointed Spade	B1.2 Rounded	B2.1 Smooth	B3.1 Smooth	C1.2 Rounded	C2.4 Posterior is a vertex	C3.1 Smooth	D1.2 one	E1.1 None	E2.0 No cusps or too broken to code	E3.0 No cusps/one cusp or too broken to code	E4.0 No cusps or too broken to code	F1.2 Linear (can tell directionality-anterior/posterior, ridges only curve in a max. 1 way-not wavy)	G1.5 four	G2.5 four	G3.1 no ridge outgrowths	H1.2 Converges from anterior	I1.1 No central ridge	I2.0 None or too broken to code	I3.0 None or too broken to code	J1.1 Straight	J2.1 Parallel	K1.1 Ridges present but no central shape observed	K2.0 No central shape or too broken to code	L1.2 Ridge length=lateral length	L2.3 Clearly Defined	L3.2 equal ridge heights	L4.2 Ridge profiles or troughs are triangular	M1.1 None	M2.0 No depression or too broken to code	M3.0 No depression or too broken to code	M4.0 none or too broken to code	N1.2 No secondary ridge features	N2.0 None	N3.0 None	O1.0 Base not preserved/too broken to code	O2.0 Base not preserved/too broken to code	O3.0 Base not preserved/too broken to code	O4.0 Base not preserved/too broken to code	O5.0 Base not preserved/too broken to code	O6.0 No root opening or base not preserved/too broken to code	O7.0 Base not preserved/too broken to code
Four Ridged Linear Spade	ODP-886-060-7H-3W-130-133cm-g106_Hwell_N2of2_Mcompound_Oflat_I1_TzEDF-0_X5	ODP-886-060-7H-3W-130-133cm-g106_obj00031_edf	31	7	22.3102	Z1.2.Denticle	A1.4 Spade	A2.2 Squared Spade	B1.3 Pointed (vertex)	B2.4 anterior is a vertex	B3.1 Smooth	C1.1 Straight	C2.2 Scalloped margin texture	C3.1 Smooth	D1.1 None	E1.1 None	E2.0 No cusps or too broken to code	E3.0 No cusps/one cusp or too broken to code	E4.0 No cusps or too broken to code	F1.2 Linear (can tell directionality-anterior/posterior, ridges only curve in a max. 1 way-not wavy)	G1.5 four	G2.5 four	G3.1 no ridge outgrowths	H1.1 Parallel	I1.1 No central ridge	I2.0 None or too broken to code	I3.0 None or too broken to code	J1.1 Straight	J2.1 Parallel	K1.1 Ridges present but no central shape observed	K2.0 No central shape or too broken to code	L1.2 Ridge length=lateral length	L2.3 Clearly Defined	L3.2 equal ridge heights	L4.1 Ridge profiles or trough are rounded	M1.1 None	M2.0 No depression or too broken to code	M3.0 No depression or too broken to code	M4.0 none or too broken to code	N1.2 No secondary ridge features	N2.0 None	N3.0 None	O1.0 Base not preserved/too broken to code	O2.0 Base not preserved/too broken to code	O3.0 Base not preserved/too broken to code	O4.0 Base not preserved/too broken to code	O5.0 Base not preserved/too broken to code	O6.0 No root opening or base not preserved/too broken to code	O7.0 Base not preserved/too broken to code
Four Thin Ridged Petal	Carcharhinus melanopterus	Reif	Pg. 206 M1	447	0	Z1.2.Denticle	A1.4 Spade	A2.1 Rounded Spade	B1.2 Rounded	B2.2 Scalloped margin texture	B3.1 Smooth	C1.3 Pointed	C2.4 Posterior is a vertex	C3.1 Smooth	D1.1 None	E1.2 one	E2.1 Ridges not associated with cusps	E3.0 No cusps/one cusp or too broken to code	E4.1 x < ¼	F1.2 Linear (can tell directionality-anterior/posterior, ridges only curve in a max. 1 way-not wavy)	G1.5 four	G2.5 four	G3.1 no ridge outgrowths	H1.2 Converges from anterior	I1.1 No central ridge	I2.0 None or too broken to code	I3.0 None or too broken to code	J1.1 Straight	J2.1 Parallel	K1.1 Ridges present but no central shape observed	K2.0 No central shape or too broken to code	L1.5 Includes ridges described by a combination of 1,2, 3,	L2.3 Clearly Defined	L3.2 equal ridge heights	L4.2 Ridge profiles or troughs are triangular	M1.1 None	M2.0 No depression or too broken to code	M3.0 No depression or too broken to code	M4.0 none or too broken to code	N1.2 No secondary ridge features	N2.0 None	N3.0 None	O1.0 Base not preserved/too broken to code	O2.0 Base not preserved/too broken to code	O3.0 Base not preserved/too broken to code	O4.0 Base not preserved/too broken to code	O5.0 Base not preserved/too broken to code	O6.0 No root opening or base not preserved/too broken to code	O7.0 Base not preserved/too broken to code
Funky Central Ridged Diamond	DSDP-596-P051-M59-2H-7W-27-28cm-g106_Hwell_N1of1	DSDP-596-P051-M59-2H-7W-27-28cm-g106_obj00017_edf.jpeg	17		39.4242	Z1.2.Denticle	A1.5 Diamond/Rectangle/(Can be asymmetrical/kite-like)	A2.0 Not a Spade/too broken to code	B1.4 Denticle lacks directionality/Cannot discern anterior	B2.4 anterior is a vertex	B3.2 Distinct serrated	C1.4 Denticle lacks directionality/Cannot discern posterior	C2.4 Posterior is a vertex	C3.2 Distinct serrated	D1.1 None	E1.1 None	E2.0 No cusps or too broken to code	E3.0 No cusps/one cusp or too broken to code	E4.0 No cusps or too broken to code	F1.3 Geometric (Central branching pattern)	G1.7 six-ten	G2.2 one	G3.1 no ridge outgrowths	H1.5 Ridges intesect/branch	I1.4 Distinct shape/size from other ridges	I2.1 Straight	I3.3 Triangular thinning from anterior	J1.4 Meandering	J2.1 Parallel	K1.1 Ridges present but no central shape observed	K2.0 No central shape or too broken to code	L1.5 Includes ridges described by a combination of 1,2, 3,	L2.2 Clearly defined on part of the crown but gets shallower and does not extend to full length of denticle	L3.3 Variable ridge height	L4.4 Ridge profiles or troughs are variable or described by another shape	M1.3 two	M2.3 Dimples (depressions surrounded by ridges)	M3.2 Close to edge depression	M4.6 Irregular	N1.2 No secondary ridge features	N2.0 None	N3.0 None	O1.0 Base not preserved/too broken to code	O2.0 Base not preserved/too broken to code	O3.0 Base not preserved/too broken to code	O4.0 Base not preserved/too broken to code	O5.0 Base not preserved/too broken to code	O6.0 No root opening or base not preserved/too broken to code	O7.0 Base not preserved/too broken to code
Funky Central Ridged Spade	Galeocerdo cuvier	Reif	Pg. 227 H2	511	0	Z1.2.Denticle	A1.4 Spade	A2.1 Rounded Spade	B1.2 Rounded	B2.1 Smooth	B3.1 Smooth	C1.3 Pointed	C2.4 Posterior is a vertex	C3.1 Smooth	D1.2 one	E1.1 None	E2.0 No cusps or too broken to code	E3.0 No cusps/one cusp or too broken to code	E4.0 No cusps or too broken to code	F1.2 Linear (can tell directionality-anterior/posterior, ridges only curve in a max. 1 way-not wavy)	G1.5 four	G2.4 three	G3.1 no ridge outgrowths	H1.2 Converges from anterior	I1.4 Distinct shape/size from other ridges	I2.1 Straight	I3.3 Triangular thinning from anterior	J1.1 Straight	J2.1 Parallel	K1.1 Ridges present but no central shape observed	K2.0 No central shape or too broken to code	L1.2 Ridge length=lateral length	L2.3 Clearly Defined	L3.2 equal ridge heights	L4.2 Ridge profiles or troughs are triangular	M1.1 None	M2.0 No depression or too broken to code	M3.0 No depression or too broken to code	M4.0 none or too broken to code	N1.2 No secondary ridge features	N2.0 None	N3.0 None	O1.0 Base not preserved/too broken to code	O2.0 Base not preserved/too broken to code	O3.0 Base not preserved/too broken to code	O4.0 Base not preserved/too broken to code	O5.0 Base not preserved/too broken to code	O6.0 No root opening or base not preserved/too broken to code	O7.0 Base not preserved/too broken to code
Fusiform Dimpled Diamond	DSDP-596-P041-M38-2H-6W-71-73cm-g106_Hwell_N1of1	DSDP-596-P041-M38-2H-6W-71-73cm-g106_obj00002	2		34.05	Z1.2.Denticle	A1.5 Diamond/Rectangle/(Can be asymmetrical/kite-like)	A2.0 Not a Spade/too broken to code	B1.4 Denticle lacks directionality/Cannot discern anterior	B2.4 anterior is a vertex	B3.1 Smooth	C1.4 Denticle lacks directionality/Cannot discern posterior	C2.4 Posterior is a vertex	C3.1 Smooth	D1.1 None	E1.1 None	E2.0 No cusps or too broken to code	E3.0 No cusps/one cusp or too broken to code	E4.0 No cusps or too broken to code	F1.3 Geometric (Central branching pattern)	G1.7 six-ten	G2.2 one	G3.1 no ridge outgrowths	H1.5 Ridges intesect/branch	I1.1 No central ridge	I2.0 None or too broken to code	I3.0 None or too broken to code	J1.4 Meandering	J2.1 Parallel	K1.2 Circular/oval	K2.2 one	L1.5 Includes ridges described by a combination of 1,2, 3,	L2.3 Clearly Defined	L3.2 equal ridge heights	L4.2 Ridge profiles or troughs are triangular	M1.2 one	M2.3 Dimples (depressions surrounded by ridges)	M3.1 Central depression	M4.2 Elongated	N1.2 No secondary ridge features	N2.0 None	N3.0 None	O1.0 Base not preserved/too broken to code	O2.0 Base not preserved/too broken to code	O3.0 Base not preserved/too broken to code	O4.0 Base not preserved/too broken to code	O5.0 Base not preserved/too broken to code	O6.0 No root opening or base not preserved/too broken to code	O7.0 Base not preserved/too broken to code
Fusiform spines	Raja_clavata	Serra-Pereira et al. d		141	0	Z1.2.Denticle	A1.1 Spine	A2.0 Not a Spade/too broken to code	B1.0 Too broken to code	B2.0 Too broken to code	B3.1 Smooth	C1.3 Pointed	C2.4 Posterior is a vertex	C3.1 Smooth	D1.2 one	E1.1 None	E2.0 No cusps or too broken to code	E3.0 No cusps/one cusp or too broken to code	E4.0 No cusps or too broken to code	F1.1 Smooth	G1.1 None	G2.1 None	G3.1 no ridge outgrowths	H1.0 Only one Ridge/No Ridges or too broken to code	I1.0 No ridges or too broken to code	I2.0 None or too broken to code	I3.0 None or too broken to code	J1.0 None/only one ridge or too broken to code	J2.0 None or too broken to code	K1.0 No Ridges or too broken to code	K2.0 No central shape or too broken to code	L1.1 No ridges	L2.0 No Ridges or too broken to code	L3.0 None or too broken to code	L4.0 No ridges or too broken to code	M1.1 None	M2.0 No depression or too broken to code	M3.0 No depression or too broken to code	M4.0 none or too broken to code	N1.1 No Ridges	N2.0 None	N3.0 None	O1.8 Oval/oval like	O2.3 Longer than wide	O3.3 Base has a larger area	O4.0 Base not preserved/too broken to code	O5.0 Base not preserved/too broken to code	O6.0 No root opening or base not preserved/too broken to code	O7.0 Base not preserved/too broken to code
Generic Double Dimpled Complex Polygon	DSDP-596-P046-M49-2H-6W-125-127cm-g106_Hwell_N1of1	DSDP-596-P046-M49-2H-6W-125-127cm-g106_obj00008	8		36.84	Z1.2.Denticle	A1.0 Too broken to code	A2.0 Not a Spade/too broken to code	B1.0 Too broken to code	B2.0 Too broken to code	B3.0 Too broken to code	C1.0 Too broken to code	C2.0 Too broken to code	C3.0 Too broken to code	D1.2 one	E1.1 None	E2.0 No cusps or too broken to code	E3.0 No cusps/one cusp or too broken to code	E4.0 No cusps or too broken to code	F1.3 Geometric (Central branching pattern)	G1.8 eleven or more	G2.2 one	G3.1 no ridge outgrowths	H1.5 Ridges intesect/branch	I1.1 No central ridge	I2.0 None or too broken to code	I3.0 None or too broken to code	J1.1 Straight	J2.1 Parallel	K1.10 Multiple	K2.1 central shape but no plane of symmetry	L1.5 Includes ridges described by a combination of 1,2, 3,	L2.3 Clearly Defined	L3.3 Variable ridge height	L4.1 Ridge profiles or trough are rounded	M1.3 two	M2.3 Dimples (depressions surrounded by ridges)	M3.2 Close to edge depression	M4.1 circle	N1.2 No secondary ridge features	N2.0 None	N3.0 None	O1.0 Base not preserved/too broken to code	O2.0 Base not preserved/too broken to code	O3.0 Base not preserved/too broken to code	O4.0 Base not preserved/too broken to code	O5.0 Base not preserved/too broken to code	O6.0 No root opening or base not preserved/too broken to code	O7.0 Base not preserved/too broken to code
Generic Kite	DSDP-596-P022-L44-2H-5W-4-6cm-g106_Hwell_N1of1	DSDP-596-P022-L44-2H-5W-4-6cm-g106_Hwell_N1of1_obj00037	37	52	22.9562	Z1.2.Denticle	A1.2 Cruciform	A2.0 Not a Spade/too broken to code	B1.4 Denticle lacks directionality/Cannot discern anterior	B2.4 anterior is a vertex	B3.1 Smooth	C1.4 Denticle lacks directionality/Cannot discern posterior	C2.4 Posterior is a vertex	C3.1 Smooth	D1.1 None	E1.1 None	E2.0 No cusps or too broken to code	E3.0 No cusps/one cusp or too broken to code	E4.0 No cusps or too broken to code	F1.3 Geometric (Central branching pattern)	G1.7 six-ten	G2.2 one	G3.1 no ridge outgrowths	H1.5 Ridges intesect/branch	I1.1 No central ridge	I2.0 None or too broken to code	I3.0 None or too broken to code	J1.1 Straight	J2.1 Parallel	K1.4 Quadrilateral	K2.1 central shape but no plane of symmetry	L1.5 Includes ridges described by a combination of 1,2, 3,	L2.2 Clearly defined on part of the crown but gets shallower and does not extend to full length of denticle	L3.2 equal ridge heights	L4.2 Ridge profiles or troughs are triangular	M1.2 one	M2.3 Dimples (depressions surrounded by ridges)	M3.1 Central depression	M4.1 circle	N1.2 No secondary ridge features	N2.0 None	N3.0 None	O1.0 Base not preserved/too broken to code	O2.0 Base not preserved/too broken to code	O3.0 Base not preserved/too broken to code	O4.0 Base not preserved/too broken to code	O5.0 Base not preserved/too broken to code	O6.0 No root opening or base not preserved/too broken to code	O7.0 Base not preserved/too broken to code
Generic Single Dimpled Complex Polygon	DSDP-596-P039-L51-2H-6W-57-59cm-g106_Hwell_N1of1	DSDP-596-P039-L51-2H-6W-57-59cm-g106_Hwell_N1of1_obj00020	20	97	33.31	Z1.2.Denticle	A1.7 Irregular/ other	A2.0 Not a Spade/too broken to code	B1.0 Too broken to code	B2.0 Too broken to code	B3.0 Too broken to code	C1.0 Too broken to code	C2.0 Too broken to code	C3.0 Too broken to code	D1.0 Too broken to code	E1.0 Too broken to code	E2.0 No cusps or too broken to code	E3.0 No cusps/one cusp or too broken to code	E4.0 No cusps or too broken to code	F1.3 Geometric (Central branching pattern)	G1.7 six-ten	G2.2 one	G3.1 no ridge outgrowths	H1.5 Ridges intesect/branch	I1.1 No central ridge	I2.0 None or too broken to code	I3.0 None or too broken to code	J1.5 Combination	J2.1 Parallel	K1.0 No Ridges or too broken to code	K2.0 No central shape or too broken to code	L1.5 Includes ridges described by a combination of 1,2, 3,	L2.2 Clearly defined on part of the crown but gets shallower and does not extend to full length of denticle	L3.3 Variable ridge height	L4.1 Ridge profiles or trough are rounded	M1.2 one	M2.3 Dimples (depressions surrounded by ridges)	M3.1 Central depression	M4.0 none or too broken to code	N1.2 No secondary ridge features	N2.0 None	N3.0 None	O1.0 Base not preserved/too broken to code	O2.0 Base not preserved/too broken to code	O3.0 Base not preserved/too broken to code	O4.0 Base not preserved/too broken to code	O5.0 Base not preserved/too broken to code	O6.0 No root opening or base not preserved/too broken to code	O7.0 Base not preserved/too broken to code
Geometric Arrowhead	ODP-886-090-7H-4W-135-138cm-g106_Hwell_N2of3_Mcompound_Oflat_I1_TzEDF-0_X5	ODP-886-090-7H-4W-135-138cm-g106_obj00024_edf	24	82	26.4542	Z1.2.Denticle	A1.9 Triangular or Arrow-like	A2.0 Not a Spade/too broken to code	B1.4 Denticle lacks directionality/Cannot discern anterior	B2.1 Smooth	B3.1 Smooth	C1.4 Denticle lacks directionality/Cannot discern posterior	C2.4 Posterior is a vertex	C3.1 Smooth	D1.1 None	E1.1 None	E2.0 No cusps or too broken to code	E3.0 No cusps/one cusp or too broken to code	E4.0 No cusps or too broken to code	F1.4 Meandering ridges (ridges curve or intersect in more than 1 way/direction)	G1.3 two	G2.3 two	G3.1 no ridge outgrowths	H1.7 Irregular/no discernable anterior/posterior	I1.1 No central ridge	I2.0 None or too broken to code	I3.0 None or too broken to code	J1.4 Meandering	J2.1 Parallel	K1.1 Ridges present but no central shape observed	K2.0 No central shape or too broken to code	L1.2 Ridge length=lateral length	L2.1 Not Clearly Defined	L3.2 equal ridge heights	L4.1 Ridge profiles or trough are rounded	M1.1 None	M2.0 No depression or too broken to code	M3.0 No depression or too broken to code	M4.0 none or too broken to code	N1.2 No secondary ridge features	N2.0 None	N3.0 None	O1.0 Base not preserved/too broken to code	O2.0 Base not preserved/too broken to code	O3.0 Base not preserved/too broken to code	O4.0 Base not preserved/too broken to code	O5.0 Base not preserved/too broken to code	O6.0 No root opening or base not preserved/too broken to code	O7.0 Base not preserved/too broken to code
Helter Skelter	DSDP-596-P038-M33-2H-6W-45-47cm-g106_Hwell_N1of1	DSDP-596-P038-M33-2H-6W-45-47cm-g106_obj00013	13		32.68	Z1.2.Denticle	A1.4 Spade	A2.2 Squared Spade	B1.4 Denticle lacks directionality/Cannot discern anterior	B2.2 Scalloped margin texture	B3.1 Smooth	C1.4 Denticle lacks directionality/Cannot discern posterior	C2.4 Posterior is a vertex	C3.1 Smooth	D1.2 one	E1.1 None	E2.0 No cusps or too broken to code	E3.0 No cusps/one cusp or too broken to code	E4.0 No cusps or too broken to code	F1.3 Geometric (Central branching pattern)	G1.7 six-ten	G2.2 one	G3.1 no ridge outgrowths	H1.5 Ridges intesect/branch	I1.1 No central ridge	I2.0 None or too broken to code	I3.0 None or too broken to code	J1.4 Meandering	J2.1 Parallel	K1.5 Pentagonal	K2.2 one	L1.5 Includes ridges described by a combination of 1,2, 3,	L2.3 Clearly Defined	L3.2 equal ridge heights	L4.2 Ridge profiles or troughs are triangular	M1.2 one	M2.3 Dimples (depressions surrounded by ridges)	M3.1 Central depression	M4.6 Irregular	N1.2 No secondary ridge features	N2.0 None	N3.0 None	O1.0 Base not preserved/too broken to code	O2.0 Base not preserved/too broken to code	O3.0 Base not preserved/too broken to code	O4.0 Base not preserved/too broken to code	O5.0 Base not preserved/too broken to code	O6.0 No root opening or base not preserved/too broken to code	O7.0 Base not preserved/too broken to code
High Ridged Diamond	DSDP-596-P033-L49-2H-5W-129-131cm-g106_Hwell_N1of1	DSDP-596-P033-L49-2H-5W-129-131cm-g106_Hwell_N1of1_obj00011	11	82	29.14	Z1.2.Denticle	A1.5 Diamond/Rectangle/(Can be asymmetrical/kite-like)	A2.0 Not a Spade/too broken to code	B1.3 Pointed (vertex)	B2.1 Smooth	B3.1 Smooth	C1.3 Pointed	C2.0 Too broken to code	C3.0 Too broken to code	D1.1 None	E1.1 None	E2.0 No cusps or too broken to code	E3.0 No cusps/one cusp or too broken to code	E4.0 No cusps or too broken to code	F1.2 Linear (can tell directionality-anterior/posterior, ridges only curve in a max. 1 way-not wavy)	G1.3 two	G2.3 two	G3.1 no ridge outgrowths	H1.1 Parallel	I1.1 No central ridge	I2.0 None or too broken to code	I3.0 None or too broken to code	J1.1 Straight	J2.1 Parallel	K1.1 Ridges present but no central shape observed	K2.0 No central shape or too broken to code	L1.2 Ridge length=lateral length	L2.3 Clearly Defined	L3.2 equal ridge heights	L4.2 Ridge profiles or troughs are triangular	M1.1 None	M2.0 No depression or too broken to code	M3.0 No depression or too broken to code	M4.0 none or too broken to code	N1.2 No secondary ridge features	N2.0 None	N3.0 None	O1.0 Base not preserved/too broken to code	O2.0 Base not preserved/too broken to code	O3.0 Base not preserved/too broken to code	O4.0 Base not preserved/too broken to code	O5.0 Base not preserved/too broken to code	O6.0 No root opening or base not preserved/too broken to code	O7.0 Base not preserved/too broken to code
Kite with Bubble	Isistius_brasiliensis	Castro	Pg. 145	39	0	Z1.2.Denticle	A1.2 Cruciform	A2.0 Not a Spade/too broken to code	B1.4 Denticle lacks directionality/Cannot discern anterior	B2.3 Pointed margin texture	B3.1 Smooth	C1.4 Denticle lacks directionality/Cannot discern posterior	C2.3 Pointed margin texture	C3.1 Smooth	D1.2 one	E1.1 None	E2.0 No cusps or too broken to code	E3.0 No cusps/one cusp or too broken to code	E4.0 No cusps or too broken to code	F1.3 Geometric (Central branching pattern)	G1.7 six-ten	G2.2 one	G3.1 no ridge outgrowths	H1.5 Ridges intesect/branch	I1.1 No central ridge	I2.0 None or too broken to code	I3.0 None or too broken to code	J1.1 Straight	J2.1 Parallel	K1.4 Quadrilateral	K2.2 one	L1.5 Includes ridges described by a combination of 1,2, 3,	L2.3 Clearly Defined	L3.2 equal ridge heights	L4.2 Ridge profiles or troughs are triangular	M1.3 two	M2.3 Dimples (depressions surrounded by ridges)	M3.3 Both central and edge depressions	M4.1 circle	N1.2 No secondary ridge features	N2.0 None	N3.0 None	O1.0 Base not preserved/too broken to code	O2.0 Base not preserved/too broken to code	O3.0 Base not preserved/too broken to code	O4.0 Base not preserved/too broken to code	O5.0 Base not preserved/too broken to code	O6.0 No root opening or base not preserved/too broken to code	O7.0 Base not preserved/too broken to code
Kite-Like	DSDP-596-P020-L40-2H-4W-55-57cm-g106_Hwell_N1of1	DSDP-596-P020-L40-2H-4W-55-57cm-g106_Hwell_N1of1_obj00011	11	27	20.2333	Z1.2.Denticle	A1.2 Cruciform	A2.0 Not a Spade/too broken to code	B1.4 Denticle lacks directionality/Cannot discern anterior	B2.4 anterior is a vertex	B3.1 Smooth	C1.4 Denticle lacks directionality/Cannot discern posterior	C2.4 Posterior is a vertex	C3.1 Smooth	D1.2 one	E1.1 None	E2.0 No cusps or too broken to code	E3.0 No cusps/one cusp or too broken to code	E4.0 No cusps or too broken to code	F1.3 Geometric (Central branching pattern)	G1.7 six-ten	G2.2 one	G3.1 no ridge outgrowths	H1.5 Ridges intesect/branch	I1.1 No central ridge	I2.0 None or too broken to code	I3.0 None or too broken to code	J1.1 Straight	J2.1 Parallel	K1.6 Hexagon	K2.1 central shape but no plane of symmetry	L1.5 Includes ridges described by a combination of 1,2, 3,	L2.3 Clearly Defined	L3.2 equal ridge heights	L4.2 Ridge profiles or troughs are triangular	M1.2 one	M2.3 Dimples (depressions surrounded by ridges)	M3.1 Central depression	M4.1 circle	N1.2 No secondary ridge features	N2.0 None	N3.0 None	O1.0 Base not preserved/too broken to code	O2.0 Base not preserved/too broken to code	O3.0 Base not preserved/too broken to code	O4.0 Base not preserved/too broken to code	O5.0 Base not preserved/too broken to code	O6.0 No root opening or base not preserved/too broken to code	O7.0 Base not preserved/too broken to code
Llama	DSDP-596-P020-L39-2H-4W-31-33cm-g106_Hwell_N1of1	DSDP-596-P020-L39-2H-4W-31-33cm-g106_Hwell_N1of1_obj00077	77	22	19.5933	Z1.2.Denticle	A1.4 Spade	A2.2 Squared Spade	B1.2 Rounded	B2.2 Scalloped margin texture	B3.1 Smooth	C1.1 Straight	C2.1 Smooth	C3.1 Smooth	D1.1 None	E1.1 None	E2.0 No cusps or too broken to code	E3.0 No cusps/one cusp or too broken to code	E4.0 No cusps or too broken to code	F1.2 Linear (can tell directionality-anterior/posterior, ridges only curve in a max. 1 way-not wavy)	G1.5 four	G2.5 four	G3.1 no ridge outgrowths	H1.1 Parallel	I1.4 Distinct shape/size from other ridges	I2.1 Straight	I3.3 Triangular thinning from anterior	J1.1 Straight	J2.3 Triangular thinning from anterior	K1.1 Ridges present but no central shape observed	K2.0 No central shape or too broken to code	L1.2 Ridge length=lateral length	L2.3 Clearly Defined	L3.2 equal ridge heights	L4.1 Ridge profiles or trough are rounded	M1.1 None	M2.0 No depression or too broken to code	M3.0 No depression or too broken to code	M4.0 none or too broken to code	N1.2 No secondary ridge features	N2.0 None	N3.0 None	O1.0 Base not preserved/too broken to code	O2.0 Base not preserved/too broken to code	O3.0 Base not preserved/too broken to code	O4.0 Base not preserved/too broken to code	O5.0 Base not preserved/too broken to code	O6.0 No root opening or base not preserved/too broken to code	O7.0 Base not preserved/too broken to code
Lobular Trident	ODP-886-065-7H-4W-10-13cm-g106_Hwell_N2of2_Mcompound_Oflat_I1_TzEDF-0_X5	ODP-886-065-7H-4W-10-13cm-g106_obj00005_edf	5	19	23.1142	Z1.2.Denticle	A1.4 Spade	A2.5 Lobed Spade	B1.2 Rounded	B2.2 Scalloped margin texture	B3.1 Smooth	C1.3 Pointed	C2.1 Smooth	C3.1 Smooth	D1.1 None	E1.2 one	E2.2 Cusps defined by ridges	E3.0 No cusps/one cusp or too broken to code	E4.1 x < ¼	F1.2 Linear (can tell directionality-anterior/posterior, ridges only curve in a max. 1 way-not wavy)	G1.4 three	G2.4 three	G3.1 no ridge outgrowths	H1.2 Converges from anterior	I1.4 Distinct shape/size from other ridges	I2.1 Straight	I3.1 Parallel	J1.1 Straight	J2.3 Triangular thinning from anterior	K1.1 Ridges present but no central shape observed	K2.0 No central shape or too broken to code	L1.2 Ridge length=lateral length	L2.3 Clearly Defined	L3.3 Variable ridge height	L4.1 Ridge profiles or trough are rounded	M1.1 None	M2.0 No depression or too broken to code	M3.0 No depression or too broken to code	M4.0 none or too broken to code	N1.2 No secondary ridge features	N2.0 None	N3.0 None	O1.0 Base not preserved/too broken to code	O2.0 Base not preserved/too broken to code	O3.0 Base not preserved/too broken to code	O4.0 Base not preserved/too broken to code	O5.0 Base not preserved/too broken to code	O6.0 No root opening or base not preserved/too broken to code	O7.0 Base not preserved/too broken to code
Lopsided Trident	DSDP-596-P009-L17-1H-4W-105-107cm-g106_Hwell_N1of1	DSDP-596-P009-L17-1H-4W-105-107cm-g106_Hwell_N1of1_obj00004	4	7	6.68286	Z1.2.Denticle	A1.4 Spade	A2.2 Squared Spade	B1.3 Pointed (vertex)	B2.4 anterior is a vertex	B3.1 Smooth	C1.3 Pointed	C2.2 Scalloped margin texture	C3.1 Smooth	D1.1 None	E1.4 three	E2.2 Cusps defined by ridges	E3.2 Central cusp is distinct	E4.1 x < ¼	F1.2 Linear (can tell directionality-anterior/posterior, ridges only curve in a max. 1 way-not wavy)	G1.4 three	G2.4 three	G3.1 no ridge outgrowths	H1.1 Parallel	I1.4 Distinct shape/size from other ridges	I2.1 Straight	I3.4 Diamond-like	J1.1 Straight	J2.1 Parallel	K1.1 Ridges present but no central shape observed	K2.0 No central shape or too broken to code	L1.2 Ridge length=lateral length	L2.2 Clearly defined on part of the crown but gets shallower and does not extend to full length of denticle	L3.3 Variable ridge height	L4.2 Ridge profiles or troughs are triangular	M1.1 None	M2.0 No depression or too broken to code	M3.0 No depression or too broken to code	M4.0 none or too broken to code	N1.2 No secondary ridge features	N2.0 None	N3.0 None	O1.0 Base not preserved/too broken to code	O2.0 Base not preserved/too broken to code	O3.0 Base not preserved/too broken to code	O4.0 Base not preserved/too broken to code	O5.0 Base not preserved/too broken to code	O6.0 No root opening or base not preserved/too broken to code	O7.0 Base not preserved/too broken to code
Madeleine	Hexanchus griseus	Reif	Pg. 103 C1	188	0	Z1.2.Denticle	A1.4 Spade	A2.4 Stretched Spade	B1.2 Rounded	B2.2 Scalloped margin texture	B3.1 Smooth	C1.3 Pointed	C2.1 Smooth	C3.1 Smooth	D1.1 None	E1.1 None	E2.0 No cusps or too broken to code	E3.0 No cusps/one cusp or too broken to code	E4.0 No cusps or too broken to code	F1.2 Linear (can tell directionality-anterior/posterior, ridges only curve in a max. 1 way-not wavy)	G1.7 six-ten	G2.7 six or more	G3.1 no ridge outgrowths	H1.1 Parallel	I1.1 No central ridge	I2.0 None or too broken to code	I3.0 None or too broken to code	J1.1 Straight	J2.1 Parallel	K1.1 Ridges present but no central shape observed	K2.0 No central shape or too broken to code	L1.5 Includes ridges described by a combination of 1,2, 3,	L2.2 Clearly defined on part of the crown but gets shallower and does not extend to full length of denticle	L3.2 equal ridge heights	L4.5 Ridge profiles or troughs are rectangular	M1.1 None	M2.0 No depression or too broken to code	M3.0 No depression or too broken to code	M4.0 none or too broken to code	N1.2 No secondary ridge features	N2.0 None	N3.0 None	O1.0 Base not preserved/too broken to code	O2.0 Base not preserved/too broken to code	O3.0 Base not preserved/too broken to code	O4.0 Base not preserved/too broken to code	O5.0 Base not preserved/too broken to code	O6.0 No root opening or base not preserved/too broken to code	O7.0 Base not preserved/too broken to code
Madeleine Trident	Galeus melastomus	Reif	Pg. 153 C1 Middle larger	297	0	Z1.2.Denticle	A1.4 Spade	A2.3 Pointed Spade	B1.2 Rounded	B2.2 Scalloped margin texture	B3.1 Smooth	C1.3 Pointed	C2.3 Pointed margin texture	C3.1 Smooth	D1.2 one	E1.4 three	E2.1 Ridges not associated with cusps	E3.2 Central cusp is distinct	E4.3 ½ < x	F1.2 Linear (can tell directionality-anterior/posterior, ridges only curve in a max. 1 way-not wavy)	G1.7 six-ten	G2.7 six or more	G3.1 no ridge outgrowths	H1.1 Parallel	I1.1 No central ridge	I2.0 None or too broken to code	I3.0 None or too broken to code	J1.1 Straight	J2.1 Parallel	K1.1 Ridges present but no central shape observed	K2.0 No central shape or too broken to code	L1.3 Ridge ends mid crown/ Ridge begins mid crown	L2.2 Clearly defined on part of the crown but gets shallower and does not extend to full length of denticle	L3.2 equal ridge heights	L4.5 Ridge profiles or troughs are rectangular	M1.1 None	M2.0 No depression or too broken to code	M3.0 No depression or too broken to code	M4.0 none or too broken to code	N1.2 No secondary ridge features	N2.0 None	N3.0 None	O1.0 Base not preserved/too broken to code	O2.0 Base not preserved/too broken to code	O3.0 Base not preserved/too broken to code	O4.0 Base not preserved/too broken to code	O5.0 Base not preserved/too broken to code	O6.0 No root opening or base not preserved/too broken to code	O7.0 Base not preserved/too broken to code
Many Celled	ODP-886-100-7H-5W-40-43cm-g106_Hwell_N2of3_Mcompound_Oflat_I1_TzEDF-0_X5	ODP-886-100-7H-5W-40-43cm-g106_obj00009_edf	9	77	27.9282	Z1.2.Denticle	A1.5 Diamond/Rectangle/(Can be asymmetrical/kite-like)	A2.0 Not a Spade/too broken to code	B1.4 Denticle lacks directionality/Cannot discern anterior	B2.4 anterior is a vertex	B3.1 Smooth	C1.4 Denticle lacks directionality/Cannot discern posterior	C2.0 Too broken to code	C3.0 Too broken to code	D1.1 None	E1.1 None	E2.0 No cusps or too broken to code	E3.0 No cusps/one cusp or too broken to code	E4.0 No cusps or too broken to code	F1.3 Geometric (Central branching pattern)	G1.8 eleven or more	G2.2 one	G3.1 no ridge outgrowths	H1.5 Ridges intesect/branch	I1.1 No central ridge	I2.0 None or too broken to code	I3.0 None or too broken to code	J1.1 Straight	J2.6 Irregular/ Combination	K1.10 Multiple	K2.3 two	L1.5 Includes ridges described by a combination of 1,2, 3,	L2.3 Clearly Defined	L3.2 equal ridge heights	L4.5 Ridge profiles or troughs are rectangular	M1.5 four	M2.3 Dimples (depressions surrounded by ridges)	M3.3 Both central and edge depressions	M4.1 circle	N1.2 No secondary ridge features	N2.0 None	N3.0 None	O1.0 Base not preserved/too broken to code	O2.0 Base not preserved/too broken to code	O3.0 Base not preserved/too broken to code	O4.0 Base not preserved/too broken to code	O5.0 Base not preserved/too broken to code	O6.0 No root opening or base not preserved/too broken to code	O7.0 Base not preserved/too broken to code
Many Celled Central Complex Polygon	ODP-886-100-7H-5W-40-43cm-g106_Hwell_N2of3_Mcompound_Oflat_I1_TzEDF-0_X5	ODP-886-100-7H-5W-40-43cm-g106_obj00008_edf	8	76	27.9282	Z1.2.Denticle	A1.7 Irregular/ other	A2.0 Not a Spade/too broken to code	B1.4 Denticle lacks directionality/Cannot discern anterior	B2.2 Scalloped margin texture	B3.1 Smooth	C1.4 Denticle lacks directionality/Cannot discern posterior	C2.2 Scalloped margin texture	C3.1 Smooth	D1.1 None	E1.1 None	E2.0 No cusps or too broken to code	E3.0 No cusps/one cusp or too broken to code	E4.0 No cusps or too broken to code	F1.3 Geometric (Central branching pattern)	G1.8 eleven or more	G2.2 one	G3.1 no ridge outgrowths	H1.5 Ridges intesect/branch	I1.1 No central ridge	I2.0 None or too broken to code	I3.0 None or too broken to code	J1.1 Straight	J2.1 Parallel	K1.5 Pentagonal	K2.2 one	L1.5 Includes ridges described by a combination of 1,2, 3,	L2.3 Clearly Defined	L3.2 equal ridge heights	L4.2 Ridge profiles or troughs are triangular	M1.6 five or more	M2.3 Dimples (depressions surrounded by ridges)	M3.3 Both central and edge depressions	M4.1 circle	N1.2 No secondary ridge features	N2.0 None	N3.0 None	O1.0 Base not preserved/too broken to code	O2.0 Base not preserved/too broken to code	O3.0 Base not preserved/too broken to code	O4.0 Base not preserved/too broken to code	O5.0 Base not preserved/too broken to code	O6.0 No root opening or base not preserved/too broken to code	O7.0 Base not preserved/too broken to code
Many Ridged Linear Fan	DSDP-596-P026-M07-2H-5W-37-39cm-g106_Hwell_N1of1	DSDP-596-P026-M07-2H-5W-37-39cm-g106_Hwell_N1of2_obj00004	4	65	24.4118	Z1.2.Denticle	A1.8 “Fan-like”	A2.0 Not a Spade/too broken to code	B1.2 Rounded	B2.1 Smooth	B3.1 Smooth	C1.3 Pointed	C2.1 Smooth	C3.1 Smooth	D1.2 one	E1.1 None	E2.0 No cusps or too broken to code	E3.0 No cusps/one cusp or too broken to code	E4.0 No cusps or too broken to code	F1.2 Linear (can tell directionality-anterior/posterior, ridges only curve in a max. 1 way-not wavy)	G1.7 six-ten	G2.7 six or more	G3.1 no ridge outgrowths	H1.1 Parallel	I1.3 Same as other ridges	I2.1 Straight	I3.1 Parallel	J1.1 Straight	J2.1 Parallel	K1.1 Ridges present but no central shape observed	K2.0 No central shape or too broken to code	L1.3 Ridge ends mid crown/ Ridge begins mid crown	L2.3 Clearly Defined	L3.2 equal ridge heights	L4.1 Ridge profiles or trough are rounded	M1.1 None	M2.0 No depression or too broken to code	M3.0 No depression or too broken to code	M4.0 none or too broken to code	N1.2 No secondary ridge features	N2.0 None	N3.0 None	O1.0 Base not preserved/too broken to code	O2.0 Base not preserved/too broken to code	O3.0 Base not preserved/too broken to code	O4.0 Base not preserved/too broken to code	O5.0 Base not preserved/too broken to code	O6.0 No root opening or base not preserved/too broken to code	O7.0 Base not preserved/too broken to code
Many Ridged Petal	Scyliorhinus canicula	Reif	Pg. 159 P2	312	0	Z1.2.Denticle	A1.4 Spade	A2.4 Stretched Spade	B1.2 Rounded	B2.2 Scalloped margin texture	B3.1 Smooth	C1.3 Pointed	C2.4 Posterior is a vertex	C3.1 Smooth	D1.2 one	E1.1 None	E2.0 No cusps or too broken to code	E3.0 No cusps/one cusp or too broken to code	E4.0 No cusps or too broken to code	F1.2 Linear (can tell directionality-anterior/posterior, ridges only curve in a max. 1 way-not wavy)	G1.6 five	G2.6 five	G3.1 no ridge outgrowths	H1.1 Parallel	I1.4 Distinct shape/size from other ridges	I2.1 Straight	I3.1 Parallel	J1.1 Straight	J2.1 Parallel	K1.1 Ridges present but no central shape observed	K2.0 No central shape or too broken to code	L1.2 Ridge length=lateral length	L2.3 Clearly Defined	L3.2 equal ridge heights	L4.2 Ridge profiles or troughs are triangular	M1.1 None	M2.0 No depression or too broken to code	M3.0 No depression or too broken to code	M4.0 none or too broken to code	N1.2 No secondary ridge features	N2.0 None	N3.0 None	O1.0 Base not preserved/too broken to code	O2.0 Base not preserved/too broken to code	O3.0 Base not preserved/too broken to code	O4.0 Base not preserved/too broken to code	O5.0 Base not preserved/too broken to code	O6.0 No root opening or base not preserved/too broken to code	O7.0 Base not preserved/too broken to code
Many Ridged Trident	Scyliorhinus_boa	Castro	Pg. 336	81	0	Z1.2.Denticle	A1.4 Spade	A2.3 Pointed Spade	B1.2 Rounded	B2.2 Scalloped margin texture	B3.1 Smooth	C1.3 Pointed	C2.3 Pointed margin texture	C3.1 Smooth	D1.2 one	E1.4 three	E2.2 Cusps defined by ridges	E3.2 Central cusp is distinct	E4.2 ¼ <x<½	F1.2 Linear (can tell directionality-anterior/posterior, ridges only curve in a max. 1 way-not wavy)	G1.6 five	G2.6 five	G3.1 no ridge outgrowths	H1.2 Converges from anterior	I1.4 Distinct shape/size from other ridges	I2.1 Straight	I3.1 Parallel	J1.1 Straight	J2.1 Parallel	K1.1 Ridges present but no central shape observed	K2.0 No central shape or too broken to code	L1.3 Ridge ends mid crown/ Ridge begins mid crown	L2.2 Clearly defined on part of the crown but gets shallower and does not extend to full length of denticle	L3.2 equal ridge heights	L4.2 Ridge profiles or troughs are triangular	M1.1 None	M2.0 No depression or too broken to code	M3.0 No depression or too broken to code	M4.0 none or too broken to code	N1.2 No secondary ridge features	N2.0 None	N3.0 None	O1.0 Base not preserved/too broken to code	O2.0 Base not preserved/too broken to code	O3.0 Base not preserved/too broken to code	O4.0 Base not preserved/too broken to code	O5.0 Base not preserved/too broken to code	O6.0 No root opening or base not preserved/too broken to code	O7.0 Base not preserved/too broken to code
Many Thin Ridged Spade	b.6	Dillon, E. M., Norris, R. D., & Dea, A. O. (2017).		692		Z1.2.Denticle	A1.4 Spade	A2.3 Pointed Spade	B1.3 Pointed (vertex)	B2.2 Scalloped margin texture	B3.1 Smooth	C1.3 Pointed	C2.2 Scalloped margin texture	C3.1 Smooth	D1.2 one	E1.8 seven	E2.2 Cusps defined by ridges	E3.2 Central cusp is distinct	E4.1 x < ¼	F1.2 Linear (can tell directionality-anterior/posterior, ridges only curve in a max. 1 way-not wavy)	G1.7 six-ten	G2.7 six or more	G3.1 no ridge outgrowths	H1.1 Parallel	I1.4 Distinct shape/size from other ridges	I2.1 Straight	I3.1 Parallel	J1.1 Straight	J2.1 Parallel	K1.1 Ridges present but no central shape observed	K2.0 No central shape or too broken to code	L1.2 Ridge length=lateral length	L2.3 Clearly Defined	L3.2 equal ridge heights	L4.2 Ridge profiles or troughs are triangular	M1.1 None	M2.0 No depression or too broken to code	M3.0 No depression or too broken to code	M4.0 none or too broken to code	N1.2 No secondary ridge features	N2.0 None	N3.0 None	O1.0 Base not preserved/too broken to code	O2.0 Base not preserved/too broken to code	O3.0 Base not preserved/too broken to code	O4.0 Base not preserved/too broken to code	O5.0 Base not preserved/too broken to code	O6.0 No root opening or base not preserved/too broken to code	O7.0 Base not preserved/too broken to code
Minnie Indented Shell	ODP-886-075-7H-4W-60-63cm-g106_Hwell_N2of3_Mcompound_Oflat_I1_TzEDF-0_X5	ODP-886-075-7H-4W-60-63cm-g106_obj00032_edf	32	49	24.4542	Z1.2.Denticle	A1.4 Spade	A2.4 Stretched Spade	B1.3 Pointed (vertex)	B2.1 Smooth	B3.1 Smooth	C1.2 Rounded	C2.2 Scalloped margin texture	C3.1 Smooth	D1.1 None	E1.1 None	E2.0 No cusps or too broken to code	E3.0 No cusps/one cusp or too broken to code	E4.0 No cusps or too broken to code	F1.2 Linear (can tell directionality-anterior/posterior, ridges only curve in a max. 1 way-not wavy)	G1.5 four	G2.7 six or more	G3.1 no ridge outgrowths	H1.3 Diverges from anterior	I1.1 No central ridge	I2.0 None or too broken to code	I3.0 None or too broken to code	J1.5 Combination	J2.1 Parallel	K1.1 Ridges present but no central shape observed	K2.0 No central shape or too broken to code	L1.3 Ridge ends mid crown/ Ridge begins mid crown	L2.1 Not Clearly Defined	L3.2 equal ridge heights	L4.5 Ridge profiles or troughs are rectangular	M1.1 None	M2.0 No depression or too broken to code	M3.0 No depression or too broken to code	M4.0 none or too broken to code	N1.2 No secondary ridge features	N2.0 None	N3.0 None	O1.0 Base not preserved/too broken to code	O2.0 Base not preserved/too broken to code	O3.0 Base not preserved/too broken to code	O4.0 Base not preserved/too broken to code	O5.0 Base not preserved/too broken to code	O6.0 No root opening or base not preserved/too broken to code	O7.0 Base not preserved/too broken to code
Minnie Ridged Circle	Alopias superciliosus	Reif	Pg. 143 G	269	0	Z1.2.Denticle	A1.3 Circular or oval	A2.0 Not a Spade/too broken to code	B1.2 Rounded	B2.1 Smooth	B3.1 Smooth	C1.2 Rounded	C2.2 Scalloped margin texture	C3.1 Smooth	D1.1 None	E1.1 None	E2.0 No cusps or too broken to code	E3.0 No cusps/one cusp or too broken to code	E4.0 No cusps or too broken to code	F1.2 Linear (can tell directionality-anterior/posterior, ridges only curve in a max. 1 way-not wavy)	G1.5 four	G2.5 four	G3.1 no ridge outgrowths	H1.1 Parallel	I1.1 No central ridge	I2.0 None or too broken to code	I3.0 None or too broken to code	J1.1 Straight	J2.1 Parallel	K1.1 Ridges present but no central shape observed	K2.0 No central shape or too broken to code	L1.3 Ridge ends mid crown/ Ridge begins mid crown	L2.2 Clearly defined on part of the crown but gets shallower and does not extend to full length of denticle	L3.2 equal ridge heights	L4.2 Ridge profiles or troughs are triangular	M1.1 None	M2.0 No depression or too broken to code	M3.0 No depression or too broken to code	M4.0 none or too broken to code	N1.2 No secondary ridge features	N2.0 None	N3.0 None	O1.0 Base not preserved/too broken to code	O2.0 Base not preserved/too broken to code	O3.0 Base not preserved/too broken to code	O4.0 Base not preserved/too broken to code	O5.0 Base not preserved/too broken to code	O6.0 No root opening or base not preserved/too broken to code	O7.0 Base not preserved/too broken to code
Nub Spine	Dipturus_batis	Gravendeel, Neer, and Brinkhuizen 18 (lateral)		179	0	Z1.2.Denticle	A1.1 Spine	A2.0 Not a Spade/too broken to code	B1.2 Rounded	B2.1 Smooth	B3.1 Smooth	C1.3 Pointed	C2.1 Smooth	C3.1 Smooth	D1.2 one	E1.1 None	E2.0 No cusps or too broken to code	E3.0 No cusps/one cusp or too broken to code	E4.0 No cusps or too broken to code	F1.1 Smooth	G1.1 None	G2.1 None	G3.1 no ridge outgrowths	H1.0 Only one Ridge/No Ridges or too broken to code	I1.0 No ridges or too broken to code	I2.0 None or too broken to code	I3.0 None or too broken to code	J1.0 None/only one ridge or too broken to code	J2.0 None or too broken to code	K1.0 No Ridges or too broken to code	K2.0 No central shape or too broken to code	L1.1 No ridges	L2.0 No Ridges or too broken to code	L3.0 None or too broken to code	L4.0 No ridges or too broken to code	M1.1 None	M2.0 No depression or too broken to code	M3.0 No depression or too broken to code	M4.0 none or too broken to code	N1.1 No Ridges	N2.0 None	N3.0 None	O1.8 Oval/oval like	O2.3 Longer than wide	O3.3 Base has a larger area	O4.5 Four	O5.0 Base not preserved/too broken to code	O6.0 No root opening or base not preserved/too broken to code	O7.4 No Peduncle (sits flat on surface)
Oak Leaf	Oxynotus centrina	Reif	Pg. 120 H2	219	0	Z1.2.Denticle	A1.7 Irregular/ other	A2.0 Not a Spade/too broken to code	B1.2 Rounded	B2.2 Scalloped margin texture	B3.1 Smooth	C1.3 Pointed	C2.2 Scalloped margin texture	C3.1 Smooth	D1.1 None	E1.1 None	E2.0 No cusps or too broken to code	E3.0 No cusps/one cusp or too broken to code	E4.0 No cusps or too broken to code	F1.6 Branching (can tell directionality but ridges curve or intersect in more than 1 way)	G1.7 six-ten	G2.5 four	G3.1 no ridge outgrowths	H1.5 Ridges intesect/branch	I1.4 Distinct shape/size from other ridges	I2.1 Straight	I3.1 Parallel	J1.1 Straight	J2.1 Parallel	K1.1 Ridges present but no central shape observed	K2.0 No central shape or too broken to code	L1.5 Includes ridges described by a combination of 1,2, 3,	L2.3 Clearly Defined	L3.3 Variable ridge height	L4.4 Ridge profiles or troughs are variable or described by another shape	M1.1 None	M2.0 No depression or too broken to code	M3.0 No depression or too broken to code	M4.0 none or too broken to code	N1.2 No secondary ridge features	N2.0 None	N3.0 None	O1.0 Base not preserved/too broken to code	O2.0 Base not preserved/too broken to code	O3.0 Base not preserved/too broken to code	O4.0 Base not preserved/too broken to code	O5.0 Base not preserved/too broken to code	O6.0 No root opening or base not preserved/too broken to code	O7.0 Base not preserved/too broken to code
Oblong Branching Crown	DSDP-596-P042-M41-2H-6W-85-87cm-g106_Hwell_N1of1	DSDP-596-P042-M41-2H-6W-85-87cm-g106_obj00011	11		34.82	Z1.2.Denticle	A1.4 Spade	A2.2 Squared Spade	B1.4 Denticle lacks directionality/Cannot discern anterior	B2.1 Smooth	B3.1 Smooth	C1.4 Denticle lacks directionality/Cannot discern posterior	C2.4 Posterior is a vertex	C3.1 Smooth	D1.1 None	E1.1 None	E2.0 No cusps or too broken to code	E3.0 No cusps/one cusp or too broken to code	E4.0 No cusps or too broken to code	F1.4 Meandering ridges (ridges curve or intersect in more than 1 way/direction)	G1.6 five	G2.2 one	G3.1 no ridge outgrowths	H1.5 Ridges intesect/branch	I1.1 No central ridge	I2.0 None or too broken to code	I3.0 None or too broken to code	J1.1 Straight	J2.1 Parallel	K1.1 Ridges present but no central shape observed	K2.0 No central shape or too broken to code	L1.2 Ridge length=lateral length	L2.1 Not Clearly Defined	L3.2 equal ridge heights	L4.5 Ridge profiles or troughs are rectangular	M1.1 None	M2.0 No depression or too broken to code	M3.0 No depression or too broken to code	M4.0 none or too broken to code	N1.2 No secondary ridge features	N2.0 None	N3.0 None	O1.0 Base not preserved/too broken to code	O2.0 Base not preserved/too broken to code	O3.0 Base not preserved/too broken to code	O4.0 Base not preserved/too broken to code	O5.0 Base not preserved/too broken to code	O6.0 No root opening or base not preserved/too broken to code	O7.0 Base not preserved/too broken to code
Pear Shaped Wedge	Carcharodon carcharias	Reif	Pg. 151 B5 (Central Large)	290	0	Z1.2.Denticle	A1.4 Spade	A2.1 Rounded Spade	B1.2 Rounded	B2.1 Smooth	B3.1 Smooth	C1.3 Pointed	C2.3 Pointed margin texture	C3.1 Smooth	D1.2 one	E1.4 three	E2.2 Cusps defined by ridges	E3.2 Central cusp is distinct	E4.1 x < ¼	F1.2 Linear (can tell directionality-anterior/posterior, ridges only curve in a max. 1 way-not wavy)	G1.4 three	G2.4 three	G3.1 no ridge outgrowths	H1.2 Converges from anterior	I1.4 Distinct shape/size from other ridges	I2.1 Straight	I3.3 Triangular thinning from anterior	J1.2 Concave Curved	J2.3 Triangular thinning from anterior	K1.1 Ridges present but no central shape observed	K2.0 No central shape or too broken to code	L1.2 Ridge length=lateral length	L2.3 Clearly Defined	L3.3 Variable ridge height	L4.1 Ridge profiles or trough are rounded	M1.1 None	M2.0 No depression or too broken to code	M3.0 No depression or too broken to code	M4.0 none or too broken to code	N1.2 No secondary ridge features	N2.0 None	N3.0 None	O1.0 Base not preserved/too broken to code	O2.0 Base not preserved/too broken to code	O3.0 Base not preserved/too broken to code	O4.0 Base not preserved/too broken to code	O5.0 Base not preserved/too broken to code	O6.0 No root opening or base not preserved/too broken to code	O7.0 Base not preserved/too broken to code
Radial Angled Spines	Centroscyllium_nigrum	Castro	Pg. 96	23	0	Z1.2.Denticle	A1.1 Spine	A2.0 Not a Spade/too broken to code	B1.2 Rounded	B2.2 Scalloped margin texture	B3.1 Smooth	C1.3 Pointed	C2.4 Posterior is a vertex	C3.1 Smooth	D1.4 radial	E1.1 None	E2.0 No cusps or too broken to code	E3.0 No cusps/one cusp or too broken to code	E4.0 No cusps or too broken to code	F1.5 Spine	G1.7 six-ten	G2.7 six or more	G3.1 no ridge outgrowths	H1.6 Apex Radial (spine)	I1.1 No central ridge	I2.0 None or too broken to code	I3.0 None or too broken to code	J1.1 Straight	J2.1 Parallel	K1.1 Ridges present but no central shape observed	K2.0 No central shape or too broken to code	L1.2 Ridge length=lateral length	L2.3 Clearly Defined	L3.2 equal ridge heights	L4.5 Ridge profiles or troughs are rectangular	M1.1 None	M2.0 No depression or too broken to code	M3.0 No depression or too broken to code	M4.0 none or too broken to code	N1.2 No secondary ridge features	N2.0 None	N3.0 None	O1.0 Base not preserved/too broken to code	O2.0 Base not preserved/too broken to code	O3.0 Base not preserved/too broken to code	O4.0 Base not preserved/too broken to code	O5.0 Base not preserved/too broken to code	O6.0 No root opening or base not preserved/too broken to code	O7.0 Base not preserved/too broken to code
Raised Dimple	ODP-886-060-7H-3W-130-133cm-g106_Hwell_N2of2_Mcompound_Oflat_I1_TzEDF-0_X5	ODP-886-060-7H-3W-130-133cm-g106_obj00042_edf	42	10	22.3102	Z1.2.Denticle	A1.3 Circular or oval	A2.0 Not a Spade/too broken to code	B1.4 Denticle lacks directionality/Cannot discern anterior	B2.4 anterior is a vertex	B3.1 Smooth	C1.4 Denticle lacks directionality/Cannot discern posterior	C2.0 Too broken to code	C3.0 Too broken to code	D1.1 None	E1.1 None	E2.0 No cusps or too broken to code	E3.0 No cusps/one cusp or too broken to code	E4.0 No cusps or too broken to code	F1.3 Geometric (Central branching pattern)	G1.7 six-ten	G2.2 one	G3.1 no ridge outgrowths	H1.5 Ridges intesect/branch	I1.1 No central ridge	I2.0 None or too broken to code	I3.0 None or too broken to code	J1.1 Straight	J2.1 Parallel	K1.2 Circular/oval	K2.1 central shape but no plane of symmetry	L1.5 Includes ridges described by a combination of 1,2, 3,	L2.3 Clearly Defined	L3.2 equal ridge heights	L4.5 Ridge profiles or troughs are rectangular	M1.2 one	M2.3 Dimples (depressions surrounded by ridges)	M3.1 Central depression	M4.3 Teardrop (smooth curve)	N1.2 No secondary ridge features	N2.0 None	N3.0 None	O1.0 Base not preserved/too broken to code	O2.0 Base not preserved/too broken to code	O3.0 Base not preserved/too broken to code	O4.0 Base not preserved/too broken to code	O5.0 Base not preserved/too broken to code	O6.0 No root opening or base not preserved/too broken to code	O7.0 Base not preserved/too broken to code
Raised Rectangle	Squatina guggenheim	Vaz, D. F., & De Carvalho, M. R. (2013)	A (center)	569	0	Z1.2.Denticle	A1.5 Diamond/Rectangle/(Can be asymmetrical/kite-like)	A2.0 Not a Spade/too broken to code	B1.4 Denticle lacks directionality/Cannot discern anterior	B2.1 Smooth	B3.1 Smooth	C1.4 Denticle lacks directionality/Cannot discern posterior	C2.1 Smooth	C3.1 Smooth	D1.2 one	E1.1 None	E2.0 No cusps or too broken to code	E3.0 No cusps/one cusp or too broken to code	E4.0 No cusps or too broken to code	F1.1 Smooth	G1.1 None	G2.1 None	G3.1 no ridge outgrowths	H1.0 Only one Ridge/No Ridges or too broken to code	I1.0 No ridges or too broken to code	I2.0 None or too broken to code	I3.0 None or too broken to code	J1.0 None/only one ridge or too broken to code	J2.0 None or too broken to code	K1.8 Mound	K2.2 one	L1.1 No ridges	L2.0 No Ridges or too broken to code	L3.0 None or too broken to code	L4.0 No ridges or too broken to code	M1.1 None	M2.0 No depression or too broken to code	M3.0 No depression or too broken to code	M4.0 none or too broken to code	N1.1 No Ridges	N2.0 None	N3.0 None	O1.0 Base not preserved/too broken to code	O2.0 Base not preserved/too broken to code	O3.0 Base not preserved/too broken to code	O4.0 Base not preserved/too broken to code	O5.0 Base not preserved/too broken to code	O6.0 No root opening or base not preserved/too broken to code	O7.0 Base not preserved/too broken to code
Rake	DSDP-596-P042-M41-2H-6W-85-87cm-g106_Hwell_N1of1	DSDP-596-P042-M41-2H-6W-85-87cm-g106_obj00009	9		34.82	Z1.2.Denticle	A1.4 Spade	A2.2 Squared Spade	B1.3 Pointed (vertex)	B2.1 Smooth	B3.1 Smooth	C1.1 Straight	C2.1 Smooth	C3.1 Smooth	D1.1 None	E1.1 None	E2.0 No cusps or too broken to code	E3.0 No cusps/one cusp or too broken to code	E4.0 No cusps or too broken to code	F1.2 Linear (can tell directionality-anterior/posterior, ridges only curve in a max. 1 way-not wavy)	G1.6 five	G2.6 five	G3.1 no ridge outgrowths	H1.1 Parallel	I1.1 No central ridge	I2.0 None or too broken to code	I3.0 None or too broken to code	J1.1 Straight	J2.1 Parallel	K1.1 Ridges present but no central shape observed	K2.0 No central shape or too broken to code	L1.2 Ridge length=lateral length	L2.3 Clearly Defined	L3.3 Variable ridge height	L4.1 Ridge profiles or trough are rounded	M1.1 None	M2.0 No depression or too broken to code	M3.0 No depression or too broken to code	M4.0 none or too broken to code	N1.2 No secondary ridge features	N2.0 None	N3.0 None	O1.0 Base not preserved/too broken to code	O2.0 Base not preserved/too broken to code	O3.0 Base not preserved/too broken to code	O4.0 Base not preserved/too broken to code	O5.0 Base not preserved/too broken to code	O6.0 No root opening or base not preserved/too broken to code	O7.0 Base not preserved/too broken to code
Ridged Circle	DSDP-596-P022-L43-2H-4W-129-131cm-g106_Hwell_N1of1	DSDP-596-P022-L43-2H-4W-129-131cm-g106_Hwell_N1of42_obj00029	29	45	22.2576	Z1.2.Denticle	A1.3 Circular or oval	A2.0 Not a Spade/too broken to code	B1.2 Rounded	B2.2 Scalloped margin texture	B3.1 Smooth	C1.3 Pointed	C2.1 Smooth	C3.1 Smooth	D1.2 one	E1.1 None	E2.0 No cusps or too broken to code	E3.0 No cusps/one cusp or too broken to code	E4.0 No cusps or too broken to code	F1.2 Linear (can tell directionality-anterior/posterior, ridges only curve in a max. 1 way-not wavy)	G1.4 three	G2.4 three	G3.3 two ridge outgrowths	H1.1 Parallel	I1.4 Distinct shape/size from other ridges	I2.1 Straight	I3.3 Triangular thinning from anterior	J1.1 Straight	J2.3 Triangular thinning from anterior	K1.1 Ridges present but no central shape observed	K2.0 No central shape or too broken to code	L1.2 Ridge length=lateral length	L2.3 Clearly Defined	L3.2 equal ridge heights	L4.1 Ridge profiles or trough are rounded	M1.1 None	M2.0 No depression or too broken to code	M3.0 No depression or too broken to code	M4.0 none or too broken to code	N1.2 No secondary ridge features	N2.0 None	N3.0 None	O1.0 Base not preserved/too broken to code	O2.0 Base not preserved/too broken to code	O3.0 Base not preserved/too broken to code	O4.0 Base not preserved/too broken to code	O5.0 Base not preserved/too broken to code	O6.0 No root opening or base not preserved/too broken to code	O7.0 Base not preserved/too broken to code
Round Bottomed Textured Tulip	Apristurus_profundorum	Castro	Pg. 311 (center)	70	0	Z1.2.Denticle	A1.4 Spade	A2.3 Pointed Spade	B1.2 Rounded	B2.1 Smooth	B3.1 Smooth	C1.3 Pointed	C2.3 Pointed margin texture	C3.1 Smooth	D1.1 None	E1.2 one	E2.2 Cusps defined by ridges	E3.0 No cusps/one cusp or too broken to code	E4.2 ¼ <x<½	F1.2 Linear (can tell directionality-anterior/posterior, ridges only curve in a max. 1 way-not wavy)	G1.2 one	G2.2 one	G3.1 no ridge outgrowths	H1.0 Only one Ridge/No Ridges or too broken to code	I1.2 Only one Ridge	I2.1 Straight	I3.1 Parallel	J1.0 None/only one ridge or too broken to code	J2.0 None or too broken to code	K1.1 Ridges present but no central shape observed	K2.0 No central shape or too broken to code	L1.2 Ridge length=lateral length	L2.3 Clearly Defined	L3.1 Only one ridge	L4.5 Ridge profiles or troughs are rectangular	M1.1 None	M2.0 No depression or too broken to code	M3.0 No depression or too broken to code	M4.0 none or too broken to code	N1.4 Honeycomb surface texture	N2.2 Crown and ridges	N3.3 Greater than 70%	O1.0 Base not preserved/too broken to code	O2.0 Base not preserved/too broken to code	O3.0 Base not preserved/too broken to code	O4.0 Base not preserved/too broken to code	O5.0 Base not preserved/too broken to code	O6.0 No root opening or base not preserved/too broken to code	O7.0 Base not preserved/too broken to code
Round Ridged Trident	DSDP-596-P020-L40-2H-4W-55-57cm-g106_Hwell_N1of1	DSDP-596-P020-L40-2H-4W-55-57cm-g106_Hwell_N1of1_obj00015	15	27	20.2333	Z1.2.Denticle	A1.4 Spade	A2.1 Rounded Spade	B1.3 Pointed (vertex)	B2.2 Scalloped margin texture	B3.1 Smooth	C1.2 Rounded	C2.2 Scalloped margin texture	C3.1 Smooth	D1.2 one	E1.2 one	E2.3 Some cusps defined by ridges	E3.0 No cusps/one cusp or too broken to code	E4.1 x < ¼	F1.2 Linear (can tell directionality-anterior/posterior, ridges only curve in a max. 1 way-not wavy)	G1.4 three	G2.4 three	G3.3 two ridge outgrowths	H1.1 Parallel	I1.4 Distinct shape/size from other ridges	I2.1 Straight	I3.1 Parallel	J1.1 Straight	J2.1 Parallel	K1.1 Ridges present but no central shape observed	K2.0 No central shape or too broken to code	L1.2 Ridge length=lateral length	L2.3 Clearly Defined	L3.2 equal ridge heights	L4.3 Ridge profiles or troughs are funnel shapes (rounded with a skinnier point)	M1.1 None	M2.0 No depression or too broken to code	M3.0 No depression or too broken to code	M4.0 none or too broken to code	N1.2 No secondary ridge features	N2.0 None	N3.0 None	O1.0 Base not preserved/too broken to code	O2.0 Base not preserved/too broken to code	O3.0 Base not preserved/too broken to code	O4.0 Base not preserved/too broken to code	O5.0 Base not preserved/too broken to code	O6.0 No root opening or base not preserved/too broken to code	O7.0 Base not preserved/too broken to code
Round Sided Trident	DSDP-596-P022-L43-2H-4W-129-131cm-g106_Hwell_N1of1	DSDP-596-P022-L43-2H-4W-129-131cm-g106_Hwell_N1of43_obj00033	33	45	22.2576	Z1.2.Denticle	A1.4 Spade	A2.1 Rounded Spade	B1.3 Pointed (vertex)	B2.3 Pointed margin texture	B3.1 Smooth	C1.3 Pointed	C2.3 Pointed margin texture	C3.1 Smooth	D1.2 one	E1.4 three	E2.2 Cusps defined by ridges	E3.2 Central cusp is distinct	E4.1 x < ¼	F1.2 Linear (can tell directionality-anterior/posterior, ridges only curve in a max. 1 way-not wavy)	G1.4 three	G2.4 three	G3.1 no ridge outgrowths	H1.4 Diverges then converges	I1.4 Distinct shape/size from other ridges	I2.1 Straight	I3.3 Triangular thinning from anterior	J1.1 Straight	J2.1 Parallel	K1.1 Ridges present but no central shape observed	K2.0 No central shape or too broken to code	L1.2 Ridge length=lateral length	L2.3 Clearly Defined	L3.2 equal ridge heights	L4.2 Ridge profiles or troughs are triangular	M1.1 None	M2.0 No depression or too broken to code	M3.0 No depression or too broken to code	M4.0 none or too broken to code	N1.2 No secondary ridge features	N2.0 None	N3.0 None	O1.0 Base not preserved/too broken to code	O2.0 Base not preserved/too broken to code	O3.0 Base not preserved/too broken to code	O4.0 Base not preserved/too broken to code	O5.0 Base not preserved/too broken to code	O6.0 No root opening or base not preserved/too broken to code	O7.0 Base not preserved/too broken to code
Rounded Cone	Isistius brasiliensis	Reif	Pg. 124 B2	226	0	Z1.2.Denticle	A1.5 Diamond/Rectangle/(Can be asymmetrical/kite-like)	A2.0 Not a Spade/too broken to code	B1.4 Denticle lacks directionality/Cannot discern anterior	B2.4 anterior is a vertex	B3.1 Smooth	C1.4 Denticle lacks directionality/Cannot discern posterior	C2.4 Posterior is a vertex	C3.1 Smooth	D1.2 one	E1.1 None	E2.0 No cusps or too broken to code	E3.0 No cusps/one cusp or too broken to code	E4.0 No cusps or too broken to code	F1.3 Geometric (Central branching pattern)	G1.7 six-ten	G2.2 one	G3.1 no ridge outgrowths	H1.5 Ridges intesect/branch	I1.1 No central ridge	I2.0 None or too broken to code	I3.0 None or too broken to code	J1.5 Combination	J2.1 Parallel	K1.4 Quadrilateral	K2.2 one	L1.5 Includes ridges described by a combination of 1,2, 3,	L2.3 Clearly Defined	L3.2 equal ridge heights	L4.5 Ridge profiles or troughs are rectangular	M1.2 one	M2.3 Dimples (depressions surrounded by ridges)	M3.1 Central depression	M4.1 circle	N1.2 No secondary ridge features	N2.0 None	N3.0 None	O1.0 Base not preserved/too broken to code	O2.0 Base not preserved/too broken to code	O3.0 Base not preserved/too broken to code	O4.0 Base not preserved/too broken to code	O5.0 Base not preserved/too broken to code	O6.0 No root opening or base not preserved/too broken to code	O7.0 Base not preserved/too broken to code
Shallow Ridged Branching Fan	DSDP-596-P043-M43-2H-6W-95-97cm-g106_Hwell_N1of1	DSDP-596-P043-M43-2H-6W-95-97cm-g106_obj00014	14		35.34	Z1.2.Denticle	A1.8 “Fan-like”	A2.0 Not a Spade/too broken to code	B1.4 Denticle lacks directionality/Cannot discern anterior	B2.1 Smooth	B3.1 Smooth	C1.4 Denticle lacks directionality/Cannot discern posterior	C2.1 Smooth	C3.1 Smooth	D1.1 None	E1.1 None	E2.0 No cusps or too broken to code	E3.0 No cusps/one cusp or too broken to code	E4.0 No cusps or too broken to code	F1.6 Branching (can tell directionality but ridges curve or intersect in more than 1 way)	G1.8 eleven or more	G2.2 one	G3.1 no ridge outgrowths	H1.5 Ridges intesect/branch	I1.1 No central ridge	I2.0 None or too broken to code	I3.0 None or too broken to code	J1.4 Meandering	J2.1 Parallel	K1.1 Ridges present but no central shape observed	K2.0 No central shape or too broken to code	L1.5 Includes ridges described by a combination of 1,2, 3,	L2.3 Clearly Defined	L3.2 equal ridge heights	L4.2 Ridge profiles or troughs are triangular	M1.1 None	M2.0 No depression or too broken to code	M3.0 No depression or too broken to code	M4.0 none or too broken to code	N1.2 No secondary ridge features	N2.0 None	N3.0 None	O1.0 Base not preserved/too broken to code	O2.0 Base not preserved/too broken to code	O3.0 Base not preserved/too broken to code	O4.0 Base not preserved/too broken to code	O5.0 Base not preserved/too broken to code	O6.0 No root opening or base not preserved/too broken to code	O7.0 Base not preserved/too broken to code
Shallow Ridged Circle	DSDP-596-P026-M08-2H-5W-42-44cm-g106_Hwell_N1of1	DSDP-596-P026-M08-2H-5W-42-44cm-g106_Hwell_N1of1_obj00007	7	66	24.6682	Z1.2.Denticle	A1.3 Circular or oval	A2.0 Not a Spade/too broken to code	B1.4 Denticle lacks directionality/Cannot discern anterior	B2.1 Smooth	B3.1 Smooth	C1.4 Denticle lacks directionality/Cannot discern posterior	C2.1 Smooth	C3.1 Smooth	D1.2 one	E1.1 None	E2.0 No cusps or too broken to code	E3.0 No cusps/one cusp or too broken to code	E4.0 No cusps or too broken to code	F1.2 Linear (can tell directionality-anterior/posterior, ridges only curve in a max. 1 way-not wavy)	G1.4 three	G2.4 three	G3.1 no ridge outgrowths	H1.1 Parallel	I1.4 Distinct shape/size from other ridges	I2.1 Straight	I3.1 Parallel	J1.1 Straight	J2.3 Triangular thinning from anterior	K1.1 Ridges present but no central shape observed	K2.0 No central shape or too broken to code	L1.3 Ridge ends mid crown/ Ridge begins mid crown	L2.3 Clearly Defined	L3.2 equal ridge heights	L4.1 Ridge profiles or trough are rounded	M1.1 None	M2.0 No depression or too broken to code	M3.0 No depression or too broken to code	M4.0 none or too broken to code	N1.2 No secondary ridge features	N2.0 None	N3.0 None	O1.0 Base not preserved/too broken to code	O2.0 Base not preserved/too broken to code	O3.0 Base not preserved/too broken to code	O4.0 Base not preserved/too broken to code	O5.0 Base not preserved/too broken to code	O6.0 No root opening or base not preserved/too broken to code	O7.0 Base not preserved/too broken to code
Shallow Ridged Wide Crown	DSDP-596-P023-M03-2H-5W-16-18cm-g106_Hwell_N1of1	DSDP-596-P023-M03-2H-5W-16-18cm-g106_Hwell_N1of1_obj00002	2	57	23.3862	Z1.2.Denticle	A1.8 “Fan-like”	A2.0 Not a Spade/too broken to code	B1.2 Rounded	B2.1 Smooth	B3.1 Smooth	C1.2 Rounded	C2.1 Smooth	C3.1 Smooth	D1.2 one	E1.1 None	E2.0 No cusps or too broken to code	E3.0 No cusps/one cusp or too broken to code	E4.0 No cusps or too broken to code	F1.2 Linear (can tell directionality-anterior/posterior, ridges only curve in a max. 1 way-not wavy)	G1.7 six-ten	G2.5 four	G3.1 no ridge outgrowths	H1.5 Ridges intesect/branch	I1.1 No central ridge	I2.0 None or too broken to code	I3.0 None or too broken to code	J1.1 Straight	J2.1 Parallel	K1.1 Ridges present but no central shape observed	K2.0 No central shape or too broken to code	L1.5 Includes ridges described by a combination of 1,2, 3,	L2.3 Clearly Defined	L3.2 equal ridge heights	L4.2 Ridge profiles or troughs are triangular	M1.1 None	M2.0 No depression or too broken to code	M3.0 No depression or too broken to code	M4.0 none or too broken to code	N1.2 No secondary ridge features	N2.0 None	N3.0 None	O1.0 Base not preserved/too broken to code	O2.0 Base not preserved/too broken to code	O3.0 Base not preserved/too broken to code	O4.0 Base not preserved/too broken to code	O5.0 Base not preserved/too broken to code	O6.0 No root opening or base not preserved/too broken to code	O7.0 Base not preserved/too broken to code
Sharp Kite	DSDP-596-P025-L46-2H-5W-57-59cm-g106_Hwell_N1of1	DSDP-596-P025-L46-2H-5W-57-59cm-g106_Hwell_N1of1_obj00017	17	64	25.4374	Z1.2.Denticle	A1.2 Cruciform	A2.0 Not a Spade/too broken to code	B1.4 Denticle lacks directionality/Cannot discern anterior	B2.4 anterior is a vertex	B3.1 Smooth	C1.4 Denticle lacks directionality/Cannot discern posterior	C2.4 Posterior is a vertex	C3.1 Smooth	D1.2 one	E1.1 None	E2.0 No cusps or too broken to code	E3.0 No cusps/one cusp or too broken to code	E4.0 No cusps or too broken to code	F1.3 Geometric (Central branching pattern)	G1.7 six-ten	G2.2 one	G3.1 no ridge outgrowths	H1.5 Ridges intesect/branch	I1.1 No central ridge	I2.0 None or too broken to code	I3.0 None or too broken to code	J1.5 Combination	J2.1 Parallel	K1.4 Quadrilateral	K2.2 one	L1.5 Includes ridges described by a combination of 1,2, 3,	L2.3 Clearly Defined	L3.2 equal ridge heights	L4.2 Ridge profiles or troughs are triangular	M1.2 one	M2.3 Dimples (depressions surrounded by ridges)	M3.1 Central depression	M4.1 circle	N1.2 No secondary ridge features	N2.0 None	N3.0 None	O1.0 Base not preserved/too broken to code	O2.0 Base not preserved/too broken to code	O3.0 Base not preserved/too broken to code	O4.0 Base not preserved/too broken to code	O5.0 Base not preserved/too broken to code	O6.0 No root opening or base not preserved/too broken to code	O7.0 Base not preserved/too broken to code
Short Many Ridged Trident	Hexanchus griseus	Reif	Pg. 105 M1	189	0	Z1.2.Denticle	A1.4 Spade	A2.3 Pointed Spade	B1.2 Rounded	B2.2 Scalloped margin texture	B3.1 Smooth	C1.3 Pointed	C2.3 Pointed margin texture	C3.1 Smooth	D1.1 None	E1.4 three	E2.1 Ridges not associated with cusps	E3.2 Central cusp is distinct	E4.1 x < ¼	F1.2 Linear (can tell directionality-anterior/posterior, ridges only curve in a max. 1 way-not wavy)	G1.6 five	G2.6 five	G3.1 no ridge outgrowths	H1.1 Parallel	I1.3 Same as other ridges	I2.1 Straight	I3.1 Parallel	J1.1 Straight	J2.1 Parallel	K1.1 Ridges present but no central shape observed	K2.0 No central shape or too broken to code	L1.3 Ridge ends mid crown/ Ridge begins mid crown	L2.3 Clearly Defined	L3.2 equal ridge heights	L4.3 Ridge profiles or troughs are funnel shapes (rounded with a skinnier point)	M1.1 None	M2.0 No depression or too broken to code	M3.0 No depression or too broken to code	M4.0 none or too broken to code	N1.2 No secondary ridge features	N2.0 None	N3.0 None	O1.0 Base not preserved/too broken to code	O2.0 Base not preserved/too broken to code	O3.0 Base not preserved/too broken to code	O4.0 Base not preserved/too broken to code	O5.0 Base not preserved/too broken to code	O6.0 No root opening or base not preserved/too broken to code	O7.0 Base not preserved/too broken to code
Short Troughed Diamond	Squatina argentina	Vaz, D. F., & De Carvalho, M. R. (2013)	E	577	0	Z1.2.Denticle	A1.5 Diamond/Rectangle/(Can be asymmetrical/kite-like)	A2.0 Not a Spade/too broken to code	B1.2 Rounded	B2.2 Scalloped margin texture	B3.1 Smooth	C1.3 Pointed	C2.4 Posterior is a vertex	C3.1 Smooth	D1.2 one	E1.1 None	E2.0 No cusps or too broken to code	E3.0 No cusps/one cusp or too broken to code	E4.0 No cusps or too broken to code	F1.2 Linear (can tell directionality-anterior/posterior, ridges only curve in a max. 1 way-not wavy)	G1.3 two	G2.2 one	G3.1 no ridge outgrowths	H1.2 Converges from anterior	I1.1 No central ridge	I2.1 Straight	I3.5 Creates a Central Trough	J1.0 None/only one ridge or too broken to code	J2.0 None or too broken to code	K1.1 Ridges present but no central shape observed	K2.0 No central shape or too broken to code	L1.3 Ridge ends mid crown/ Ridge begins mid crown	L2.3 Clearly Defined	L3.2 equal ridge heights	L4.2 Ridge profiles or troughs are triangular	M1.1 None	M2.0 No depression or too broken to code	M3.0 No depression or too broken to code	M4.0 none or too broken to code	N1.2 No secondary ridge features	N2.0 None	N3.0 None	O1.0 Base not preserved/too broken to code	O2.0 Base not preserved/too broken to code	O3.0 Base not preserved/too broken to code	O4.0 Base not preserved/too broken to code	O5.0 Base not preserved/too broken to code	O6.0 No root opening or base not preserved/too broken to code	O7.0 Base not preserved/too broken to code
Short Troughed Trident	Chlamydoselachus anguineus	Reif	Pg. 103 L	183	0	Z1.2.Denticle	A1.4 Spade	A2.3 Pointed Spade	B1.2 Rounded	B2.1 Smooth	B3.1 Smooth	C1.3 Pointed	C2.3 Pointed margin texture	C3.1 Smooth	D1.1 None	E1.4 three	E2.2 Cusps defined by ridges	E3.2 Central cusp is distinct	E4.2 ¼ <x<½	F1.2 Linear (can tell directionality-anterior/posterior, ridges only curve in a max. 1 way-not wavy)	G1.5 four	G2.4 three	G3.1 no ridge outgrowths	H1.8 multiple	I1.4 Distinct shape/size from other ridges	I2.1 Straight	I3.5 Creates a Central Trough	J1.1 Straight	J2.1 Parallel	K1.1 Ridges present but no central shape observed	K2.0 No central shape or too broken to code	L1.2 Ridge length=lateral length	L2.3 Clearly Defined	L3.2 equal ridge heights	L4.5 Ridge profiles or troughs are rectangular	M1.1 None	M2.0 No depression or too broken to code	M3.0 No depression or too broken to code	M4.0 none or too broken to code	N1.2 No secondary ridge features	N2.0 None	N3.0 None	O1.0 Base not preserved/too broken to code	O2.0 Base not preserved/too broken to code	O3.0 Base not preserved/too broken to code	O4.0 Base not preserved/too broken to code	O5.0 Base not preserved/too broken to code	O6.0 No root opening or base not preserved/too broken to code	O7.0 Base not preserved/too broken to code
Single Dimpled Heptagon	DSDP-596-P022-L43-2H-4W-129-131cm-g106_Hwell_N1of1	DSDP-596-P022-L43-2H-4W-129-131cm-g106_Hwell_N1of39_obj00016	16	45	22.2576	Z1.2.Denticle	A1.7 Irregular/ other	A2.0 Not a Spade/too broken to code	B1.4 Denticle lacks directionality/Cannot discern anterior	B2.2 Scalloped margin texture	B3.1 Smooth	C1.4 Denticle lacks directionality/Cannot discern posterior	C2.2 Scalloped margin texture	C3.1 Smooth	D1.1 None	E1.1 None	E2.0 No cusps or too broken to code	E3.0 No cusps/one cusp or too broken to code	E4.0 No cusps or too broken to code	F1.3 Geometric (Central branching pattern)	G1.8 eleven or more	G2.2 one	G3.1 no ridge outgrowths	H1.5 Ridges intesect/branch	I1.1 No central ridge	I2.0 None or too broken to code	I3.0 None or too broken to code	J1.5 Combination	J2.1 Parallel	K1.7 Heptagon	K2.1 central shape but no plane of symmetry	L1.5 Includes ridges described by a combination of 1,2, 3,	L2.3 Clearly Defined	L3.2 equal ridge heights	L4.5 Ridge profiles or troughs are rectangular	M1.2 one	M2.3 Dimples (depressions surrounded by ridges)	M3.1 Central depression	M4.2 Elongated	N1.2 No secondary ridge features	N2.0 None	N3.0 None	O1.0 Base not preserved/too broken to code	O2.0 Base not preserved/too broken to code	O3.0 Base not preserved/too broken to code	O4.0 Base not preserved/too broken to code	O5.0 Base not preserved/too broken to code	O6.0 No root opening or base not preserved/too broken to code	O7.0 Base not preserved/too broken to code
Single Dimpled Hexagon	DSDP-596-P029-L48-2H-5W-105-107cm-g106_Hwell_N1of1	DSDP-596-P029-L48-2H-5W-105-107cm-g106_Hwell_N1of1_obj00016	16	72	27.9167	Z1.2.Denticle	A1.5 Diamond/Rectangle/(Can be asymmetrical/kite-like)	A2.0 Not a Spade/too broken to code	B1.4 Denticle lacks directionality/Cannot discern anterior	B2.1 Smooth	B3.1 Smooth	C1.4 Denticle lacks directionality/Cannot discern posterior	C2.1 Smooth	C3.1 Smooth	D1.2 one	E1.1 None	E2.0 No cusps or too broken to code	E3.0 No cusps/one cusp or too broken to code	E4.0 No cusps or too broken to code	F1.3 Geometric (Central branching pattern)	G1.8 eleven or more	G2.2 one	G3.1 no ridge outgrowths	H1.5 Ridges intesect/branch	I1.1 No central ridge	I2.0 None or too broken to code	I3.0 None or too broken to code	J1.5 Combination	J2.1 Parallel	K1.6 Hexagon	K2.2 one	L1.5 Includes ridges described by a combination of 1,2, 3,	L2.3 Clearly Defined	L3.2 equal ridge heights	L4.2 Ridge profiles or troughs are triangular	M1.2 one	M2.3 Dimples (depressions surrounded by ridges)	M3.1 Central depression	M4.2 Elongated	N1.2 No secondary ridge features	N2.0 None	N3.0 None	O1.0 Base not preserved/too broken to code	O2.0 Base not preserved/too broken to code	O3.0 Base not preserved/too broken to code	O4.0 Base not preserved/too broken to code	O5.0 Base not preserved/too broken to code	O6.0 No root opening or base not preserved/too broken to code	O7.0 Base not preserved/too broken to code
Single Dimpled Hexagon with Serrated Edges	DSDP-596-P024-M04-2H-5W-21-23cm-g106_Hwell_N1of1	DSDP-596-P024-M04-2H-5W-21-23cm-g106_Hwell_N1of1_obj00012	12	58	23.5913	Z1.2.Denticle	A1.2 Cruciform	A2.0 Not a Spade/too broken to code	B1.4 Denticle lacks directionality/Cannot discern anterior	B2.2 Scalloped margin texture	B3.2 Distinct serrated	C1.4 Denticle lacks directionality/Cannot discern posterior	C2.4 Posterior is a vertex	C3.2 Distinct serrated	D1.2 one	E1.1 None	E2.0 No cusps or too broken to code	E3.0 No cusps/one cusp or too broken to code	E4.0 No cusps or too broken to code	F1.3 Geometric (Central branching pattern)	G1.8 eleven or more	G2.2 one	G3.1 no ridge outgrowths	H1.5 Ridges intesect/branch	I1.1 No central ridge	I2.0 None or too broken to code	I3.0 None or too broken to code	J1.5 Combination	J2.1 Parallel	K1.6 Hexagon	K2.2 one	L1.5 Includes ridges described by a combination of 1,2, 3,	L2.3 Clearly Defined	L3.2 equal ridge heights	L4.2 Ridge profiles or troughs are triangular	M1.2 one	M2.3 Dimples (depressions surrounded by ridges)	M3.1 Central depression	M4.1 circle	N1.2 No secondary ridge features	N2.0 None	N3.0 None	O1.0 Base not preserved/too broken to code	O2.0 Base not preserved/too broken to code	O3.0 Base not preserved/too broken to code	O4.0 Base not preserved/too broken to code	O5.0 Base not preserved/too broken to code	O6.0 No root opening or base not preserved/too broken to code	O7.0 Base not preserved/too broken to code
Single Dimpled Octagon	DSDP-596-P038-M33-2H-6W-45-47cm-g106_Hwell_N1of1	DSDP-596-P038-M33-2H-6W-45-47cm-g106_obj00012	12		32.68	Z1.2.Denticle	A1.5 Diamond/Rectangle/(Can be asymmetrical/kite-like)	A2.0 Not a Spade/too broken to code	B1.4 Denticle lacks directionality/Cannot discern anterior	B2.1 Smooth	B3.1 Smooth	C1.4 Denticle lacks directionality/Cannot discern posterior	C2.1 Smooth	C3.1 Smooth	D1.1 None	E1.1 None	E2.0 No cusps or too broken to code	E3.0 No cusps/one cusp or too broken to code	E4.0 No cusps or too broken to code	F1.3 Geometric (Central branching pattern)	G1.8 eleven or more	G2.2 one	G3.1 no ridge outgrowths	H1.5 Ridges intesect/branch	I1.1 No central ridge	I2.0 None or too broken to code	I3.0 None or too broken to code	J1.5 Combination	J2.1 Parallel	K1.9 Octagon	K2.1 central shape but no plane of symmetry	L1.5 Includes ridges described by a combination of 1,2, 3,	L2.3 Clearly Defined	L3.2 equal ridge heights	L4.5 Ridge profiles or troughs are rectangular	M1.2 one	M2.3 Dimples (depressions surrounded by ridges)	M3.1 Central depression	M4.1 circle	N1.2 No secondary ridge features	N2.0 None	N3.0 None	O1.0 Base not preserved/too broken to code	O2.0 Base not preserved/too broken to code	O3.0 Base not preserved/too broken to code	O4.0 Base not preserved/too broken to code	O5.0 Base not preserved/too broken to code	O6.0 No root opening or base not preserved/too broken to code	O7.0 Base not preserved/too broken to code
Single Dimpled Pentagon	DSDP-596-P039-L52-2H-6W-81-83cm-g106_Hwell_N1of1	DSDP-596-P039-L52-2H-6W-81-83cm-g106_Hwell_N1of1_obj00019	19	99	34.6	Z1.2.Denticle	A1.5 Diamond/Rectangle/(Can be asymmetrical/kite-like)	A2.0 Not a Spade/too broken to code	B1.4 Denticle lacks directionality/Cannot discern anterior	B2.4 anterior is a vertex	B3.1 Smooth	C1.4 Denticle lacks directionality/Cannot discern posterior	C2.4 Posterior is a vertex	C3.1 Smooth	D1.2 one	E1.1 None	E2.0 No cusps or too broken to code	E3.0 No cusps/one cusp or too broken to code	E4.0 No cusps or too broken to code	F1.3 Geometric (Central branching pattern)	G1.8 eleven or more	G2.2 one	G3.1 no ridge outgrowths	H1.5 Ridges intesect/branch	I1.1 No central ridge	I2.0 None or too broken to code	I3.0 None or too broken to code	J1.5 Combination	J2.1 Parallel	K1.5 Pentagonal	K2.2 one	L1.1 No ridges	L2.3 Clearly Defined	L3.2 equal ridge heights	L4.2 Ridge profiles or troughs are triangular	M1.2 one	M2.3 Dimples (depressions surrounded by ridges)	M3.1 Central depression	M4.1 circle	N1.2 No secondary ridge features	N2.0 None	N3.0 None	O1.0 Base not preserved/too broken to code	O2.0 Base not preserved/too broken to code	O3.0 Base not preserved/too broken to code	O4.0 Base not preserved/too broken to code	O5.0 Base not preserved/too broken to code	O6.0 No root opening or base not preserved/too broken to code	O7.0 Base not preserved/too broken to code
Single Dimpled Quadrilateral	DSDP-596-P029-L47-2H-5W-81-83cm-g106_Hwell_N1of1	DSDP-596-P029-L47-2H-5W-81-83cm-g106_Hwell_N1of1_obj00008	8	70	26.6767	Z1.2.Denticle	A1.5 Diamond/Rectangle/(Can be asymmetrical/kite-like)	A2.0 Not a Spade/too broken to code	B1.4 Denticle lacks directionality/Cannot discern anterior	B2.4 anterior is a vertex	B3.1 Smooth	C1.4 Denticle lacks directionality/Cannot discern posterior	C2.4 Posterior is a vertex	C3.1 Smooth	D1.2 one	E1.1 None	E2.0 No cusps or too broken to code	E3.0 No cusps/one cusp or too broken to code	E4.0 No cusps or too broken to code	F1.3 Geometric (Central branching pattern)	G1.7 six-ten	G2.2 one	G3.1 no ridge outgrowths	H1.5 Ridges intesect/branch	I1.1 No central ridge	I2.0 None or too broken to code	I3.0 None or too broken to code	J1.1 Straight	J2.1 Parallel	K1.4 Quadrilateral	K2.2 one	L1.5 Includes ridges described by a combination of 1,2, 3,	L2.3 Clearly Defined	L3.2 equal ridge heights	L4.5 Ridge profiles or troughs are rectangular	M1.2 one	M2.3 Dimples (depressions surrounded by ridges)	M3.1 Central depression	M4.1 circle	N1.2 No secondary ridge features	N2.0 None	N3.0 None	O1.0 Base not preserved/too broken to code	O2.0 Base not preserved/too broken to code	O3.0 Base not preserved/too broken to code	O4.0 Base not preserved/too broken to code	O5.0 Base not preserved/too broken to code	O6.0 No root opening or base not preserved/too broken to code	O7.0 Base not preserved/too broken to code
Single Ridged Spade	Triakis scyllium	Reif	Pg. 169 N	339	0	Z1.2.Denticle	A1.4 Spade	A2.1 Rounded Spade	B1.2 Rounded	B2.2 Scalloped margin texture	B3.1 Smooth	C1.3 Pointed	C2.1 Smooth	C3.1 Smooth	D1.2 one	E1.1 None	E2.0 No cusps or too broken to code	E3.0 No cusps/one cusp or too broken to code	E4.0 No cusps or too broken to code	F1.2 Linear (can tell directionality-anterior/posterior, ridges only curve in a max. 1 way-not wavy)	G1.2 one	G2.2 one	G3.1 no ridge outgrowths	H1.0 Only one Ridge/No Ridges or too broken to code	I1.2 Only one Ridge	I2.1 Straight	I3.1 Parallel	J1.0 None/only one ridge or too broken to code	J2.0 None or too broken to code	K1.0 No Ridges or too broken to code	K2.0 No central shape or too broken to code	L1.2 Ridge length=lateral length	L2.3 Clearly Defined	L3.1 Only one ridge	L4.2 Ridge profiles or troughs are triangular	M1.1 None	M2.0 No depression or too broken to code	M3.0 No depression or too broken to code	M4.0 none or too broken to code	N1.2 No secondary ridge features	N2.0 None	N3.0 None	O1.0 Base not preserved/too broken to code	O2.0 Base not preserved/too broken to code	O3.0 Base not preserved/too broken to code	O4.0 Base not preserved/too broken to code	O5.0 Base not preserved/too broken to code	O6.0 No root opening or base not preserved/too broken to code	O7.0 Base not preserved/too broken to code
Six Ridged Troughed Trident	Carcharhinus melanopterus	Reif	Pg. 208 P3	453	0	Z1.2.Denticle	A1.4 Spade	A2.3 Pointed Spade	B1.0 Too broken to code	B2.0 Too broken to code	B3.0 Too broken to code	C1.3 Pointed	C2.3 Pointed margin texture	C3.1 Smooth	D1.2 one	E1.4 three	E2.2 Cusps defined by ridges	E3.2 Central cusp is distinct	E4.1 x < ¼	F1.2 Linear (can tell directionality-anterior/posterior, ridges only curve in a max. 1 way-not wavy)	G1.7 six-ten	G2.6 five	G3.1 no ridge outgrowths	H1.8 multiple	I1.4 Distinct shape/size from other ridges	I2.1 Straight	I3.5 Creates a Central Trough	J1.1 Straight	J2.1 Parallel	K1.1 Ridges present but no central shape observed	K2.0 No central shape or too broken to code	L1.2 Ridge length=lateral length	L2.3 Clearly Defined	L3.2 equal ridge heights	L4.2 Ridge profiles or troughs are triangular	M1.1 None	M2.0 No depression or too broken to code	M3.0 No depression or too broken to code	M4.0 none or too broken to code	N1.2 No secondary ridge features	N2.0 None	N3.0 None	O1.0 Base not preserved/too broken to code	O2.0 Base not preserved/too broken to code	O3.0 Base not preserved/too broken to code	O4.0 Base not preserved/too broken to code	O5.0 Base not preserved/too broken to code	O6.0 No root opening or base not preserved/too broken to code	O7.0 Base not preserved/too broken to code
Skinny Pear Shaped Wedge	DSDP-596-P022-L44-2H-5W-4-6cm-g106_Hwell_N1of1	DSDP-596-P022-L44-2H-5W-4-6cm-g106_Hwell_N1of1_obj00046	46	50	22.9562	Z1.2.Denticle	A1.5 Diamond/Rectangle/(Can be asymmetrical/kite-like)	A2.0 Not a Spade/too broken to code	B1.4 Denticle lacks directionality/Cannot discern anterior	B2.1 Smooth	B3.1 Smooth	C1.3 Pointed	C2.4 Posterior is a vertex	C3.1 Smooth	D1.2 one	E1.1 None	E2.0 No cusps or too broken to code	E3.0 No cusps/one cusp or too broken to code	E4.0 No cusps or too broken to code	F1.2 Linear (can tell directionality-anterior/posterior, ridges only curve in a max. 1 way-not wavy)	G1.4 three	G2.4 three	G3.1 no ridge outgrowths	H1.1 Parallel	I1.4 Distinct shape/size from other ridges	I2.1 Straight	I3.4 Diamond-like	J1.1 Straight	J2.3 Triangular thinning from anterior	K1.1 Ridges present but no central shape observed	K2.0 No central shape or too broken to code	L1.2 Ridge length=lateral length	L2.3 Clearly Defined	L3.2 equal ridge heights	L4.2 Ridge profiles or troughs are triangular	M1.1 None	M2.0 No depression or too broken to code	M3.0 No depression or too broken to code	M4.0 none or too broken to code	N1.2 No secondary ridge features	N2.0 None	N3.0 None	O1.0 Base not preserved/too broken to code	O2.0 Base not preserved/too broken to code	O3.0 Base not preserved/too broken to code	O4.0 Base not preserved/too broken to code	O5.0 Base not preserved/too broken to code	O6.0 No root opening or base not preserved/too broken to code	O7.0 Base not preserved/too broken to code
Smooth	DSDP-596-P039-L52-2H-6W-81-83cm-g106_Hwell_N1of1	DSDP-596-P039-L52-2H-6W-81-83cm-g106_Hwell_N1of1_obj00016	16	99	34.6	Z1.2.Denticle	A1.3 Circular or oval	A2.0 Not a Spade/too broken to code	B1.4 Denticle lacks directionality/Cannot discern anterior	B2.1 Smooth	B3.1 Smooth	C1.4 Denticle lacks directionality/Cannot discern posterior	C2.1 Smooth	C3.1 Smooth	D1.1 None	E1.1 None	E2.0 No cusps or too broken to code	E3.0 No cusps/one cusp or too broken to code	E4.0 No cusps or too broken to code	F1.1 Smooth	G1.1 None	G2.1 None	G3.1 no ridge outgrowths	H1.0 Only one Ridge/No Ridges or too broken to code	I1.0 No ridges or too broken to code	I2.0 None or too broken to code	I3.0 None or too broken to code	J1.0 None/only one ridge or too broken to code	J2.0 None or too broken to code	K1.0 No Ridges or too broken to code	K2.0 No central shape or too broken to code	L1.1 No ridges	L2.0 No Ridges or too broken to code	L3.0 None or too broken to code	L4.0 No ridges or too broken to code	M1.1 None	M2.0 No depression or too broken to code	M3.0 No depression or too broken to code	M4.0 none or too broken to code	N1.1 No Ridges	N2.0 None	N3.0 None	O1.0 Base not preserved/too broken to code	O2.0 Base not preserved/too broken to code	O3.0 Base not preserved/too broken to code	O4.0 Base not preserved/too broken to code	O5.0 Base not preserved/too broken to code	O6.0 No root opening or base not preserved/too broken to code	O7.0 Base not preserved/too broken to code
Smooth Arrow	Cephaloscyllium ventriosum	Castro	Pg. 318	73	0	Z1.2.Denticle	A1.9 Triangular or Arrow-like	A2.0 Not a Spade/too broken to code	B1.3 Pointed (vertex)	B2.2 Scalloped margin texture	B3.1 Smooth	C1.3 Pointed	C2.1 Smooth	C3.1 Smooth	D1.2 one	E1.1 None	E2.0 No cusps or too broken to code	E3.0 No cusps/one cusp or too broken to code	E4.0 No cusps or too broken to code	F1.1 Smooth	G1.1 None	G2.1 None	G3.1 no ridge outgrowths	H1.0 Only one Ridge/No Ridges or too broken to code	I1.0 No ridges or too broken to code	I2.0 None or too broken to code	I3.0 None or too broken to code	J1.0 None/only one ridge or too broken to code	J2.0 None or too broken to code	K1.0 No Ridges or too broken to code	K2.0 No central shape or too broken to code	L1.1 No ridges	L2.0 No Ridges or too broken to code	L3.0 None or too broken to code	L4.0 No ridges or too broken to code	M1.1 None	M2.0 No depression or too broken to code	M3.0 No depression or too broken to code	M4.0 none or too broken to code	N1.1 No Ridges	N2.0 None	N3.0 None	O1.0 Base not preserved/too broken to code	O2.0 Base not preserved/too broken to code	O3.0 Base not preserved/too broken to code	O4.0 Base not preserved/too broken to code	O5.0 Base not preserved/too broken to code	O6.0 No root opening or base not preserved/too broken to code	O7.0 Base not preserved/too broken to code
Smooth Nubbed	Chiloscyllium plagiosum	Reif	Pg. 130 M1	241	0	Z1.2.Denticle	A1.4 Spade	A2.1 Rounded Spade	B1.4 Denticle lacks directionality/Cannot discern anterior	B2.1 Smooth	B3.1 Smooth	C1.4 Denticle lacks directionality/Cannot discern posterior	C2.2 Scalloped margin texture	C3.1 Smooth	D1.1 None	E1.4 three	E2.2 Cusps defined by ridges	E3.4 Irregular	E4.2 ¼ <x<½	F1.2 Linear (can tell directionality-anterior/posterior, ridges only curve in a max. 1 way-not wavy)	G1.1 None	G2.1 None	G3.1 no ridge outgrowths	H1.0 Only one Ridge/No Ridges or too broken to code	I1.1 No central ridge	I2.0 None or too broken to code	I3.0 None or too broken to code	J1.0 None/only one ridge or too broken to code	J2.0 None or too broken to code	K1.1 Ridges present but no central shape observed	K2.0 No central shape or too broken to code	L1.2 Ridge length=lateral length	L2.3 Clearly Defined	L3.2 equal ridge heights	L4.2 Ridge profiles or troughs are triangular	M1.1 None	M2.0 No depression or too broken to code	M3.0 No depression or too broken to code	M4.0 none or too broken to code	N1.2 No secondary ridge features	N2.0 None	N3.0 None	O1.0 Base not preserved/too broken to code	O2.0 Base not preserved/too broken to code	O3.0 Base not preserved/too broken to code	O4.0 Base not preserved/too broken to code	O5.0 Base not preserved/too broken to code	O6.0 No root opening or base not preserved/too broken to code	O7.0 Base not preserved/too broken to code
Smooth Petal	DSDP-596-P021-L41-2H-4W-80-82cm-g106_Hwell_N1of1	DSDP-596-P021-L41-2H-4W-80-82cm-g106_Hwell_N1of1_obj00017	17	31	20.9	Z1.2.Denticle	A1.4 Spade	A2.4 Stretched Spade	B1.4 Denticle lacks directionality/Cannot discern anterior	B2.1 Smooth	B3.1 Smooth	C1.4 Denticle lacks directionality/Cannot discern posterior	C2.1 Smooth	C3.1 Smooth	D1.2 one	E1.1 None	E2.0 No cusps or too broken to code	E3.0 No cusps/one cusp or too broken to code	E4.0 No cusps or too broken to code	F1.1 Smooth	G1.1 None	G2.1 None	G3.1 no ridge outgrowths	H1.0 Only one Ridge/No Ridges or too broken to code	I1.0 No ridges or too broken to code	I2.0 None or too broken to code	I3.0 None or too broken to code	J1.0 None/only one ridge or too broken to code	J2.0 None or too broken to code	K1.0 No Ridges or too broken to code	K2.0 No central shape or too broken to code	L1.1 No ridges	L2.0 No Ridges or too broken to code	L3.0 None or too broken to code	L4.0 No ridges or too broken to code	M1.1 None	M2.0 No depression or too broken to code	M3.0 No depression or too broken to code	M4.0 none or too broken to code	N1.1 No Ridges	N2.0 None	N3.0 None	O1.0 Base not preserved/too broken to code	O2.0 Base not preserved/too broken to code	O3.0 Base not preserved/too broken to code	O4.0 Base not preserved/too broken to code	O5.0 Base not preserved/too broken to code	O6.0 No root opening or base not preserved/too broken to code	O7.0 Base not preserved/too broken to code
Smooth Scalloped	Rhizoprionodon terraenovae	MCZ S-432	loc. A	730		Z1.2.Denticle	A1.4 Spade	A2.0 Not a Spade/too broken to code	B1.4 Denticle lacks directionality/Cannot discern anterior	B2.1 Smooth	B3.1 Smooth	C1.4 Denticle lacks directionality/Cannot discern posterior	C2.2 Scalloped margin texture	C3.1 Smooth	D1.1 None	E1.1 None	E2.0 No cusps or too broken to code	E3.0 No cusps/one cusp or too broken to code	E4.0 No cusps or too broken to code	F1.1 Smooth	G1.1 None	G2.1 None	G3.1 no ridge outgrowths	H1.0 Only one Ridge/No Ridges or too broken to code	I1.0 No ridges or too broken to code	I2.0 None or too broken to code	I3.0 None or too broken to code	J1.0 None/only one ridge or too broken to code	J2.0 None or too broken to code	K1.0 No Ridges or too broken to code	K2.0 No central shape or too broken to code	L1.1 No ridges	L2.0 No Ridges or too broken to code	L3.0 None or too broken to code	L4.0 No ridges or too broken to code	M1.1 None	M2.0 No depression or too broken to code	M3.0 No depression or too broken to code	M4.0 none or too broken to code	N1.1 No Ridges	N2.0 None	N3.0 None	O1.0 Base not preserved/too broken to code	O2.0 Base not preserved/too broken to code	O3.0 Base not preserved/too broken to code	O4.0 Base not preserved/too broken to code	O5.0 Base not preserved/too broken to code	O6.0 No root opening or base not preserved/too broken to code	O7.0 Base not preserved/too broken to code
Spear	Etmopterus pusillus	Feichtinger, I., Adnet, S., Cuny, G., Guinot, G., Kriwet, J., Neubauer, T. A., ... & Harzhauser, M. (2021)	J3	686	0	Z1.2.Denticle	A1.4 Spade	A2.4 Stretched Spade	B1.3 Pointed (vertex)	B2.4 anterior is a vertex	B3.1 Smooth	C1.1 Straight	C2.1 Smooth	C3.1 Smooth	D1.2 one	E1.1 None	E2.0 No cusps or too broken to code	E3.0 No cusps/one cusp or too broken to code	E4.0 No cusps or too broken to code	F1.3 Geometric (Central branching pattern)	G1.7 six-ten	G2.2 one	G3.1 no ridge outgrowths	H1.5 Ridges intesect/branch	I1.1 No central ridge	I2.0 None or too broken to code	I3.0 None or too broken to code	J1.1 Straight	J2.1 Parallel	K1.5 Pentagonal	K2.2 one	L1.5 Includes ridges described by a combination of 1,2, 3,	L2.3 Clearly Defined	L3.2 equal ridge heights	L4.2 Ridge profiles or troughs are triangular	M1.2 one	M2.3 Dimples (depressions surrounded by ridges)	M3.1 Central depression	M4.0 none or too broken to code	N1.2 No secondary ridge features	N2.0 None	N3.0 None	O1.0 Base not preserved/too broken to code	O2.0 Base not preserved/too broken to code	O3.0 Base not preserved/too broken to code	O4.0 Base not preserved/too broken to code	O5.0 Base not preserved/too broken to code	O6.0 No root opening or base not preserved/too broken to code	O7.0 Base not preserved/too broken to code
Square Kite with Nodules	DSDP-596-P021-L42-2H-4W-105-107cm-g106_Hwell_N1of1	DSDP-596-P021-L42-2H-4W-105-107cm-g106_Hwell_N1of1_obj00040	40	37	21.5871	Z1.2.Denticle	A1.5 Diamond/Rectangle/(Can be asymmetrical/kite-like)	A2.0 Not a Spade/too broken to code	B1.4 Denticle lacks directionality/Cannot discern anterior	B2.4 anterior is a vertex	B3.1 Smooth	C1.4 Denticle lacks directionality/Cannot discern posterior	C2.4 Posterior is a vertex	C3.1 Smooth	D1.3 two	E1.1 None	E2.0 No cusps or too broken to code	E3.0 No cusps/one cusp or too broken to code	E4.0 No cusps or too broken to code	F1.3 Geometric (Central branching pattern)	G1.7 six-ten	G2.2 one	G3.1 no ridge outgrowths	H1.5 Ridges intesect/branch	I1.1 No central ridge	I2.0 None or too broken to code	I3.0 None or too broken to code	J1.1 Straight	J2.1 Parallel	K1.4 Quadrilateral	K2.3 two	L1.5 Includes ridges described by a combination of 1,2, 3,	L2.3 Clearly Defined	L3.2 equal ridge heights	L4.2 Ridge profiles or troughs are triangular	M1.2 one	M2.3 Dimples (depressions surrounded by ridges)	M3.1 Central depression	M4.1 circle	N1.2 No secondary ridge features	N2.0 None	N3.0 None	O1.0 Base not preserved/too broken to code	O2.0 Base not preserved/too broken to code	O3.0 Base not preserved/too broken to code	O4.0 Base not preserved/too broken to code	O5.0 Base not preserved/too broken to code	O6.0 No root opening or base not preserved/too broken to code	O7.0 Base not preserved/too broken to code
Squished Kite	DSDP-596-P020-L39-2H-4W-31-33cm-g106_Hwell_N1of1	DSDP-596-P020-L39-2H-4W-31-33cm-g106_Hwell_N1of1_obj00033	33	20	19.5933	Z1.2.Denticle	A1.5 Diamond/Rectangle/(Can be asymmetrical/kite-like)	A2.0 Not a Spade/too broken to code	B1.4 Denticle lacks directionality/Cannot discern anterior	B2.4 anterior is a vertex	B3.1 Smooth	C1.4 Denticle lacks directionality/Cannot discern posterior	C2.4 Posterior is a vertex	C3.1 Smooth	D1.1 None	E1.1 None	E2.0 No cusps or too broken to code	E3.0 No cusps/one cusp or too broken to code	E4.0 No cusps or too broken to code	F1.3 Geometric (Central branching pattern)	G1.7 six-ten	G2.2 one	G3.1 no ridge outgrowths	H1.5 Ridges intesect/branch	I1.1 No central ridge	I2.0 None or too broken to code	I3.0 None or too broken to code	J1.5 Combination	J2.1 Parallel	K1.4 Quadrilateral	K2.1 central shape but no plane of symmetry	L1.5 Includes ridges described by a combination of 1,2, 3,	L2.3 Clearly Defined	L3.2 equal ridge heights	L4.5 Ridge profiles or troughs are rectangular	M1.2 one	M2.3 Dimples (depressions surrounded by ridges)	M3.1 Central depression	M4.1 circle	N1.2 No secondary ridge features	N2.0 None	N3.0 None	O1.0 Base not preserved/too broken to code	O2.0 Base not preserved/too broken to code	O3.0 Base not preserved/too broken to code	O4.0 Base not preserved/too broken to code	O5.0 Base not preserved/too broken to code	O6.0 No root opening or base not preserved/too broken to code	O7.0 Base not preserved/too broken to code
Stretched Airplane	Oxynotus bruniensis	Lourtie, A., Duchatelet, L., Straube, N., Puozzo, N., Grace, M.A., Naylor, G.J. and Delroisse, J., 2022. Placoid scales in bioluminescent sharks: Scaling their evolution using morphology and elemental composition.		656	0	Z1.2.Denticle	A1.9 Triangular or Arrow-like	A2.0 Not a Spade/too broken to code	B1.3 Pointed (vertex)	B2.2 Scalloped margin texture	B3.1 Smooth	C1.3 Pointed	C2.4 Posterior is a vertex	C3.1 Smooth	D1.2 one	E1.2 one	E2.2 Cusps defined by ridges	E3.0 No cusps/one cusp or too broken to code	E4.3 ½ < x	F1.2 Linear (can tell directionality-anterior/posterior, ridges only curve in a max. 1 way-not wavy)	G1.2 one	G2.2 one	G3.3 two ridge outgrowths	H1.0 Only one Ridge/No Ridges or too broken to code	I1.2 Only one Ridge	I2.1 Straight	I3.3 Triangular thinning from anterior	J1.0 None/only one ridge or too broken to code	J2.0 None or too broken to code	K1.1 Ridges present but no central shape observed	K2.0 No central shape or too broken to code	L1.2 Ridge length=lateral length	L2.3 Clearly Defined	L3.1 Only one ridge	L4.5 Ridge profiles or troughs are rectangular	M1.1 None	M2.0 No depression or too broken to code	M3.0 No depression or too broken to code	M4.0 none or too broken to code	N1.2 No secondary ridge features	N2.0 None	N3.0 None	O1.0 Base not preserved/too broken to code	O2.0 Base not preserved/too broken to code	O3.0 Base not preserved/too broken to code	O4.0 Base not preserved/too broken to code	O5.0 Base not preserved/too broken to code	O6.0 No root opening or base not preserved/too broken to code	O7.0 Base not preserved/too broken to code
Stretched Bilateral Central Ridged	ODP-886-080-7H-4W-85-88cm-g106_Hwell_N2of3_Mcompound_Oflat_I1_TzEDF-0_X5	ODP-886-080-7H-4W-85-88cm-g106_obj00015_edf	15	53	25.1242	Z1.2.Denticle	A1.4 Spade	A2.4 Stretched Spade	B1.4 Denticle lacks directionality/Cannot discern anterior	B2.1 Smooth	B3.1 Smooth	C1.4 Denticle lacks directionality/Cannot discern posterior	C2.4 Posterior is a vertex	C3.1 Smooth	D1.2 one	E1.2 one	E2.2 Cusps defined by ridges	E3.0 No cusps/one cusp or too broken to code	E4.3 ½ < x	F1.2 Linear (can tell directionality-anterior/posterior, ridges only curve in a max. 1 way-not wavy)	G1.4 three	G2.4 three	G3.1 no ridge outgrowths	H1.3 Diverges from anterior	I1.4 Distinct shape/size from other ridges	I2.1 Straight	I3.1 Parallel	J1.2 Concave Curved	J2.1 Parallel	K1.0 No Ridges or too broken to code	K2.0 No central shape or too broken to code	L1.5 Includes ridges described by a combination of 1,2, 3,	L2.3 Clearly Defined	L3.3 Variable ridge height	L4.2 Ridge profiles or troughs are triangular	M1.1 None	M2.0 No depression or too broken to code	M3.0 No depression or too broken to code	M4.0 none or too broken to code	N1.2 No secondary ridge features	N2.0 None	N3.0 None	O1.0 Base not preserved/too broken to code	O2.0 Base not preserved/too broken to code	O3.0 Base not preserved/too broken to code	O4.0 Base not preserved/too broken to code	O5.0 Base not preserved/too broken to code	O6.0 No root opening or base not preserved/too broken to code	O7.0 Base not preserved/too broken to code
Stretched Branching Crown	Centrophorus granulosus	Reif	Pg. 112 H3	200	0	Z1.2.Denticle	A1.3 Circular or oval	A2.0 Not a Spade/too broken to code	B1.2 Rounded	B2.2 Scalloped margin texture	B3.1 Smooth	C1.3 Pointed	C2.1 Smooth	C3.1 Smooth	D1.1 None	E1.1 None	E2.0 No cusps or too broken to code	E3.0 No cusps/one cusp or too broken to code	E4.0 No cusps or too broken to code	F1.6 Branching (can tell directionality but ridges curve or intersect in more than 1 way)	G1.7 six-ten	G2.2 one	G3.1 no ridge outgrowths	H1.5 Ridges intesect/branch	I1.4 Distinct shape/size from other ridges	I2.1 Straight	I3.1 Parallel	J1.1 Straight	J2.1 Parallel	K1.1 Ridges present but no central shape observed	K2.0 No central shape or too broken to code	L1.3 Ridge ends mid crown/ Ridge begins mid crown	L2.3 Clearly Defined	L3.2 equal ridge heights	L4.2 Ridge profiles or troughs are triangular	M1.1 None	M2.0 No depression or too broken to code	M3.0 No depression or too broken to code	M4.0 none or too broken to code	N1.2 No secondary ridge features	N2.0 None	N3.0 None	O1.0 Base not preserved/too broken to code	O2.0 Base not preserved/too broken to code	O3.0 Base not preserved/too broken to code	O4.0 Base not preserved/too broken to code	O5.0 Base not preserved/too broken to code	O6.0 No root opening or base not preserved/too broken to code	O7.0 Base not preserved/too broken to code
Stretched Minnie Indented Shell	ODP-886-105-7H-5W-65-68cm-g106_Hwell_N2of3_Mcompound_Oflat_I1_TzEDF-0_X5	ODP-886-105-7H-5W-65-68cm-g106_obj00035_edf	35	91	28.5982	Z1.2.Denticle	A1.4 Spade	A2.4 Stretched Spade	B1.3 Pointed (vertex)	B2.1 Smooth	B3.1 Smooth	C1.2 Rounded	C2.1 Smooth	C3.1 Smooth	D1.2 one	E1.1 None	E2.0 No cusps or too broken to code	E3.0 No cusps/one cusp or too broken to code	E4.0 No cusps or too broken to code	F1.2 Linear (can tell directionality-anterior/posterior, ridges only curve in a max. 1 way-not wavy)	G1.5 four	G2.5 four	G3.1 no ridge outgrowths	H1.1 Parallel	I1.1 No central ridge	I2.0 None or too broken to code	I3.0 None or too broken to code	J1.1 Straight	J2.1 Parallel	K1.1 Ridges present but no central shape observed	K2.0 No central shape or too broken to code	L1.3 Ridge ends mid crown/ Ridge begins mid crown	L2.3 Clearly Defined	L3.2 equal ridge heights	L4.5 Ridge profiles or troughs are rectangular	M1.1 None	M2.0 No depression or too broken to code	M3.0 No depression or too broken to code	M4.0 none or too broken to code	N1.2 No secondary ridge features	N2.0 None	N3.0 None	O1.0 Base not preserved/too broken to code	O2.0 Base not preserved/too broken to code	O3.0 Base not preserved/too broken to code	O4.0 Base not preserved/too broken to code	O5.0 Base not preserved/too broken to code	O6.0 No root opening or base not preserved/too broken to code	O7.0 Base not preserved/too broken to code
Stretched Two Dimpled Spade	DSDP-596-P021-L41-2H-4W-80-82cm-g106_Hwell_N1of1	DSDP-596-P021-L41-2H-4W-80-82cm-g106_Hwell_N1of1_obj00008	8	31	20.9	Z1.2.Denticle	A1.4 Spade	A2.4 Stretched Spade	B1.4 Denticle lacks directionality/Cannot discern anterior	B2.1 Smooth	B3.2 Distinct serrated	C1.4 Denticle lacks directionality/Cannot discern posterior	C2.4 Posterior is a vertex	C3.2 Distinct serrated	D1.2 one	E1.1 None	E2.0 No cusps or too broken to code	E3.0 No cusps/one cusp or too broken to code	E4.0 No cusps or too broken to code	F1.3 Geometric (Central branching pattern)	G1.7 six-ten	G2.2 one	G3.1 no ridge outgrowths	H1.5 Ridges intesect/branch	I1.4 Distinct shape/size from other ridges	I2.1 Straight	I3.1 Parallel	J1.1 Straight	J2.1 Parallel	K1.10 Multiple	K2.1 central shape but no plane of symmetry	L1.5 Includes ridges described by a combination of 1,2, 3,	L2.3 Clearly Defined	L3.2 equal ridge heights	L4.2 Ridge profiles or troughs are triangular	M1.3 two	M2.3 Dimples (depressions surrounded by ridges)	M3.2 Close to edge depression	M4.3 Teardrop (smooth curve)	N1.2 No secondary ridge features	N2.0 None	N3.0 None	O1.0 Base not preserved/too broken to code	O2.0 Base not preserved/too broken to code	O3.0 Base not preserved/too broken to code	O4.0 Base not preserved/too broken to code	O5.0 Base not preserved/too broken to code	O6.0 No root opening or base not preserved/too broken to code	O7.0 Base not preserved/too broken to code
Symmetrical Criss Cross	Heterodontus francisci	Castro	Pg. 175	49	0	Z1.2.Denticle	A1.7 Irregular/ other	A2.0 Not a Spade/too broken to code	B1.4 Denticle lacks directionality/Cannot discern anterior	B2.2 Scalloped margin texture	B3.1 Smooth	C1.4 Denticle lacks directionality/Cannot discern posterior	C2.2 Scalloped margin texture	C3.1 Smooth	D1.2 one	E1.1 None	E2.0 No cusps or too broken to code	E3.0 No cusps/one cusp or too broken to code	E4.0 No cusps or too broken to code	F1.3 Geometric (Central branching pattern)	G1.7 six-ten	G2.2 one	G3.1 no ridge outgrowths	H1.5 Ridges intesect/branch	I1.1 No central ridge	I2.0 None or too broken to code	I3.0 None or too broken to code	J1.1 Straight	J2.1 Parallel	K1.1 Ridges present but no central shape observed	K2.0 No central shape or too broken to code	L1.5 Includes ridges described by a combination of 1,2, 3,	L2.3 Clearly Defined	L3.2 equal ridge heights	L4.2 Ridge profiles or troughs are triangular	M1.1 None	M2.0 No depression or too broken to code	M3.0 No depression or too broken to code	M4.0 none or too broken to code	N1.2 No secondary ridge features	N2.0 None	N3.0 None	O1.0 Base not preserved/too broken to code	O2.0 Base not preserved/too broken to code	O3.0 Base not preserved/too broken to code	O4.0 Base not preserved/too broken to code	O5.0 Base not preserved/too broken to code	O6.0 No root opening or base not preserved/too broken to code	O7.0 Base not preserved/too broken to code
Tall Central Ridged Petal	Scymnodon macracanthus	B. Vaz, D. F. (2021)	15.b	601	0	Z1.2.Denticle	A1.4 Spade	A2.4 Stretched Spade	B1.2 Rounded	B2.1 Smooth	B3.1 Smooth	C1.3 Pointed	C2.1 Smooth	C3.1 Smooth	D1.2 one	E1.1 None	E2.0 No cusps or too broken to code	E3.0 No cusps/one cusp or too broken to code	E4.0 No cusps or too broken to code	F1.2 Linear (can tell directionality-anterior/posterior, ridges only curve in a max. 1 way-not wavy)	G1.4 three	G2.4 three	G3.1 no ridge outgrowths	H1.1 Parallel	I1.4 Distinct shape/size from other ridges	I2.1 Straight	I3.1 Parallel	J1.2 Concave Curved	J2.1 Parallel	K1.1 Ridges present but no central shape observed	K2.0 No central shape or too broken to code	L1.2 Ridge length=lateral length	L2.3 Clearly Defined	L3.3 Variable ridge height	L4.5 Ridge profiles or troughs are rectangular	M1.1 None	M2.0 No depression or too broken to code	M3.0 No depression or too broken to code	M4.0 none or too broken to code	N1.2 No secondary ridge features	N2.0 None	N3.0 None	O1.0 Base not preserved/too broken to code	O2.0 Base not preserved/too broken to code	O3.0 Base not preserved/too broken to code	O4.0 Base not preserved/too broken to code	O5.0 Base not preserved/too broken to code	O6.0 No root opening or base not preserved/too broken to code	O7.0 Base not preserved/too broken to code
Textured Trident	Zameus squamulosus	Castro	Pg. 122	33	0	Z1.2.Denticle	A1.4 Spade	A2.3 Pointed Spade	B1.2 Rounded	B2.1 Smooth	B3.1 Smooth	C1.3 Pointed	C2.3 Pointed margin texture	C3.1 Smooth	D1.2 one	E1.4 three	E2.2 Cusps defined by ridges	E3.2 Central cusp is distinct	E4.2 ¼ <x<½	F1.2 Linear (can tell directionality-anterior/posterior, ridges only curve in a max. 1 way-not wavy)	G1.4 three	G2.4 three	G3.1 no ridge outgrowths	H1.1 Parallel	I1.4 Distinct shape/size from other ridges	I2.1 Straight	I3.1 Parallel	J1.1 Straight	J2.1 Parallel	K1.1 Ridges present but no central shape observed	K2.0 No central shape or too broken to code	L1.2 Ridge length=lateral length	L2.3 Clearly Defined	L3.2 equal ridge heights	L4.2 Ridge profiles or troughs are triangular	M1.1 None	M2.0 No depression or too broken to code	M3.0 No depression or too broken to code	M4.0 none or too broken to code	N1.4 Honeycomb surface texture	N2.2 Crown and ridges	N3.3 Greater than 70%	O1.0 Base not preserved/too broken to code	O2.0 Base not preserved/too broken to code	O3.0 Base not preserved/too broken to code	O4.0 Base not preserved/too broken to code	O5.0 Base not preserved/too broken to code	O6.0 No root opening or base not preserved/too broken to code	O7.0 Base not preserved/too broken to code
Thin Ridged Kite	DSDP-596-P030-M16-2H-5W-95-97cm-g106_Hwell_N1of1	DSDP-596-P030-M16-2H-5W-95-97cm-g106_obj00004	4		27.4	Z1.2.Denticle	A1.5 Diamond/Rectangle/(Can be asymmetrical/kite-like)	A2.0 Not a Spade/too broken to code	B1.4 Denticle lacks directionality/Cannot discern anterior	B2.4 anterior is a vertex	B3.1 Smooth	C1.4 Denticle lacks directionality/Cannot discern posterior	C2.4 Posterior is a vertex	C3.1 Smooth	D1.2 one	E1.1 None	E2.0 No cusps or too broken to code	E3.0 No cusps/one cusp or too broken to code	E4.0 No cusps or too broken to code	F1.3 Geometric (Central branching pattern)	G1.8 eleven or more	G2.2 one	G3.1 no ridge outgrowths	H1.5 Ridges intesect/branch	I1.1 No central ridge	I2.0 None or too broken to code	I3.0 None or too broken to code	J1.1 Straight	J2.1 Parallel	K1.4 Quadrilateral	K2.2 one	L1.5 Includes ridges described by a combination of 1,2, 3,	L2.3 Clearly Defined	L3.2 equal ridge heights	L4.5 Ridge profiles or troughs are rectangular	M1.2 one	M2.3 Dimples (depressions surrounded by ridges)	M3.1 Central depression	M4.1 circle	N1.2 No secondary ridge features	N2.0 None	N3.0 None	O1.0 Base not preserved/too broken to code	O2.0 Base not preserved/too broken to code	O3.0 Base not preserved/too broken to code	O4.0 Base not preserved/too broken to code	O5.0 Base not preserved/too broken to code	O6.0 No root opening or base not preserved/too broken to code	O7.0 Base not preserved/too broken to code
Thin Ridged Trident	ODP-886-070-7H-4W-35-38cm-g106_Hwell_N2of2_Mcompound_Oflat_I1_TzEDF-0_X5	ODP-886-070-7H-4W-35-38cm-g106_obj00021_edf	21	38	23.7842	Z1.2.Denticle	A1.4 Spade	A2.3 Pointed Spade	B1.2 Rounded	B2.4 anterior is a vertex	B3.1 Smooth	C1.3 Pointed	C2.1 Smooth	C3.1 Smooth	D1.2 one	E1.1 None	E2.0 No cusps or too broken to code	E3.0 No cusps/one cusp or too broken to code	E4.0 No cusps or too broken to code	F1.4 Meandering ridges (ridges curve or intersect in more than 1 way/direction)	G1.4 three	G2.4 three	G3.1 no ridge outgrowths	H1.4 Diverges then converges	I1.4 Distinct shape/size from other ridges	I2.1 Straight	I3.1 Parallel	J1.4 Meandering	J2.1 Parallel	K1.1 Ridges present but no central shape observed	K2.2 one	L1.2 Ridge length=lateral length	L2.3 Clearly Defined	L3.2 equal ridge heights	L4.5 Ridge profiles or troughs are rectangular	M1.1 None	M2.0 No depression or too broken to code	M3.0 No depression or too broken to code	M4.0 none or too broken to code	N1.2 No secondary ridge features	N2.0 None	N3.0 None	O1.0 Base not preserved/too broken to code	O2.0 Base not preserved/too broken to code	O3.0 Base not preserved/too broken to code	O4.0 Base not preserved/too broken to code	O5.0 Base not preserved/too broken to code	O6.0 No root opening or base not preserved/too broken to code	O7.0 Base not preserved/too broken to code
Three Ridged Linear Fan with Ridge outgrowths	DSDP-596-P020-L39-2H-4W-31-33cm-g106_Hwell_N1of1	DSDP-596-P020-L39-2H-4W-31-33cm-g106_Hwell_N1of1_obj00014	14	17	19.5933	Z1.2.Denticle	A1.4 Spade	A2.3 Pointed Spade	B1.2 Rounded	B2.2 Scalloped margin texture	B3.1 Smooth	C1.3 Pointed	C2.3 Pointed margin texture	C3.1 Smooth	D1.2 one	E1.4 three	E2.2 Cusps defined by ridges	E3.1 Cusps are same length/width/shape	E4.1 x < ¼	F1.2 Linear (can tell directionality-anterior/posterior, ridges only curve in a max. 1 way-not wavy)	G1.6 five	G2.6 five	G3.3 two ridge outgrowths	H1.1 Parallel	I1.4 Distinct shape/size from other ridges	I2.1 Straight	I3.3 Triangular thinning from anterior	J1.1 Straight	J2.3 Triangular thinning from anterior	K1.1 Ridges present but no central shape observed	K2.0 No central shape or too broken to code	L1.2 Ridge length=lateral length	L2.3 Clearly Defined	L3.2 equal ridge heights	L4.1 Ridge profiles or trough are rounded	M1.1 None	M2.0 No depression or too broken to code	M3.0 No depression or too broken to code	M4.0 none or too broken to code	N1.2 No secondary ridge features	N2.0 None	N3.0 None	O1.0 Base not preserved/too broken to code	O2.0 Base not preserved/too broken to code	O3.0 Base not preserved/too broken to code	O4.0 Base not preserved/too broken to code	O5.0 Base not preserved/too broken to code	O6.0 No root opening or base not preserved/too broken to code	O7.0 Base not preserved/too broken to code
Three Ridged Petal	Mustelus_dorsalis	Castro	Pg. 372	93	0	Z1.2.Denticle	A1.4 Spade	A2.4 Stretched Spade	B1.2 Rounded	B2.1 Smooth	B3.1 Smooth	C1.3 Pointed	C2.1 Smooth	C3.1 Smooth	D1.1 None	E1.1 None	E2.0 No cusps or too broken to code	E3.0 No cusps/one cusp or too broken to code	E4.0 No cusps or too broken to code	F1.2 Linear (can tell directionality-anterior/posterior, ridges only curve in a max. 1 way-not wavy)	G1.4 three	G2.4 three	G3.1 no ridge outgrowths	H1.1 Parallel	I1.4 Distinct shape/size from other ridges	I2.1 Straight	I3.1 Parallel	J1.1 Straight	J2.1 Parallel	K1.1 Ridges present but no central shape observed	K2.0 No central shape or too broken to code	L1.3 Ridge ends mid crown/ Ridge begins mid crown	L2.3 Clearly Defined	L3.2 equal ridge heights	L4.5 Ridge profiles or troughs are rectangular	M1.1 None	M2.0 No depression or too broken to code	M3.0 No depression or too broken to code	M4.0 none or too broken to code	N1.2 No secondary ridge features	N2.0 None	N3.0 None	O1.0 Base not preserved/too broken to code	O2.0 Base not preserved/too broken to code	O3.0 Base not preserved/too broken to code	O4.0 Base not preserved/too broken to code	O5.0 Base not preserved/too broken to code	O6.0 No root opening or base not preserved/too broken to code	O7.0 Base not preserved/too broken to code
Thumbprint disc	Centroscymnus owstonii	Weigmann, S., Vaz, D. F., White, W. T., de Carvalho, M. R., & Thiel, R. (2016)	B	580	0	Z1.2.Denticle	A1.3 Circular or oval	A2.0 Not a Spade/too broken to code	B1.2 Rounded	B2.1 Smooth	B3.1 Smooth	C1.3 Pointed	C2.1 Smooth	C3.1 Smooth	D1.2 one	E1.1 None	E2.0 No cusps or too broken to code	E3.0 No cusps/one cusp or too broken to code	E4.0 No cusps or too broken to code	F1.1 Smooth	G1.1 None	G2.1 None	G3.1 no ridge outgrowths	H1.0 Only one Ridge/No Ridges or too broken to code	I1.0 No ridges or too broken to code	I2.0 None or too broken to code	I3.0 None or too broken to code	J1.0 None/only one ridge or too broken to code	J2.0 None or too broken to code	K1.0 No Ridges or too broken to code	K2.0 No central shape or too broken to code	L1.1 No ridges	L2.0 No Ridges or too broken to code	L3.0 None or too broken to code	L4.0 No ridges or too broken to code	M1.2 one	M2.1 Thumbprint (surface layer)	M3.2 Close to edge depression	M4.0 none or too broken to code	N1.1 No Ridges	N2.0 None	N3.0 None	O1.0 Base not preserved/too broken to code	O2.0 Base not preserved/too broken to code	O3.0 Base not preserved/too broken to code	O4.0 Base not preserved/too broken to code	O5.0 Base not preserved/too broken to code	O6.0 No root opening or base not preserved/too broken to code	O7.0 Base not preserved/too broken to code
Triangular Spines	Etmopterus_bullisi	Castro	Pg. 101	25	0	Z1.2.Denticle	A1.1 Spine	A2.0 Not a Spade/too broken to code	B1.3 Pointed (vertex)	B2.3 Pointed margin texture	B3.1 Smooth	C1.3 Pointed	C2.4 Posterior is a vertex	C3.1 Smooth	D1.3 two	E1.1 None	E2.0 No cusps or too broken to code	E3.0 No cusps/one cusp or too broken to code	E4.0 No cusps or too broken to code	F1.5 Spine	G1.5 four	G2.5 four	G3.1 no ridge outgrowths	H1.6 Apex Radial (spine)	I1.1 No central ridge	I2.1 Straight	I3.1 Parallel	J1.0 None/only one ridge or too broken to code	J2.0 None or too broken to code	K1.1 Ridges present but no central shape observed	K2.0 No central shape or too broken to code	L1.3 Ridge ends mid crown/ Ridge begins mid crown	L2.3 Clearly Defined	L3.2 equal ridge heights	L4.2 Ridge profiles or troughs are triangular	M1.1 None	M2.0 No depression or too broken to code	M3.0 No depression or too broken to code	M4.0 none or too broken to code	N1.2 No secondary ridge features	N2.0 None	N3.0 None	O1.0 Base not preserved/too broken to code	O2.0 Base not preserved/too broken to code	O3.0 Base not preserved/too broken to code	O4.0 Base not preserved/too broken to code	O5.0 Base not preserved/too broken to code	O6.0 No root opening or base not preserved/too broken to code	O7.0 Base not preserved/too broken to code
Triangular Troughed Arrow	Cirrhigaleus asper	Castro	Pg. 52	9	0	Z1.2.Denticle	A1.9 Triangular or Arrow-like	A2.0 Not a Spade/too broken to code	B1.2 Rounded	B2.2 Scalloped margin texture	B3.1 Smooth	C1.3 Pointed	C2.4 Posterior is a vertex	C3.1 Smooth	D1.2 one	E1.1 None	E2.0 No cusps or too broken to code	E3.0 No cusps/one cusp or too broken to code	E4.0 No cusps or too broken to code	F1.2 Linear (can tell directionality-anterior/posterior, ridges only curve in a max. 1 way-not wavy)	G1.5 four	G2.4 three	G3.1 no ridge outgrowths	H1.8 multiple	I1.4 Distinct shape/size from other ridges	I2.1 Straight	I3.3 Triangular thinning from anterior	J1.2 Concave Curved	J2.1 Parallel	K1.1 Ridges present but no central shape observed	K2.0 No central shape or too broken to code	L1.2 Ridge length=lateral length	L2.3 Clearly Defined	L3.2 equal ridge heights	L4.2 Ridge profiles or troughs are triangular	M1.1 None	M2.0 No depression or too broken to code	M3.0 No depression or too broken to code	M4.0 none or too broken to code	N1.2 No secondary ridge features	N2.0 None	N3.0 None	O1.0 Base not preserved/too broken to code	O2.0 Base not preserved/too broken to code	O3.0 Base not preserved/too broken to code	O4.0 Base not preserved/too broken to code	O5.0 Base not preserved/too broken to code	O6.0 No root opening or base not preserved/too broken to code	O7.0 Base not preserved/too broken to code
Trident	DSDP-596-P021-L42-2H-4W-105-107cm-g106_Hwell_N1of1	DSDP-596-P021-L42-2H-4W-105-107cm-g106_Hwell_N1of1_obj00031	31	38	21.5871	Z1.2.Denticle	A1.4 Spade	A2.3 Pointed Spade	B1.3 Pointed (vertex)	B2.2 Scalloped margin texture	B3.1 Smooth	C1.3 Pointed	C2.3 Pointed margin texture	C3.1 Smooth	D1.2 one	E1.4 three	E2.2 Cusps defined by ridges	E3.1 Cusps are same length/width/shape	E4.1 x < ¼	F1.2 Linear (can tell directionality-anterior/posterior, ridges only curve in a max. 1 way-not wavy)	G1.4 three	G2.4 three	G3.1 no ridge outgrowths	H1.1 Parallel	I1.4 Distinct shape/size from other ridges	I2.1 Straight	I3.3 Triangular thinning from anterior	J1.1 Straight	J2.3 Triangular thinning from anterior	K1.1 Ridges present but no central shape observed	K2.0 No central shape or too broken to code	L1.2 Ridge length=lateral length	L2.3 Clearly Defined	L3.2 equal ridge heights	L4.2 Ridge profiles or troughs are triangular	M1.1 None	M2.0 No depression or too broken to code	M3.0 No depression or too broken to code	M4.0 none or too broken to code	N1.2 No secondary ridge features	N2.0 None	N3.0 None	O1.0 Base not preserved/too broken to code	O2.0 Base not preserved/too broken to code	O3.0 Base not preserved/too broken to code	O4.0 Base not preserved/too broken to code	O5.0 Base not preserved/too broken to code	O6.0 No root opening or base not preserved/too broken to code	O7.0 Base not preserved/too broken to code
Trident with one side outgrowth	DSDP-596-P022-L43-2H-4W-129-131cm-g106_Hwell_N1of1	DSDP-596-P022-L43-2H-4W-129-131cm-g106_Hwell_N1of25_obj00040	40	42	22.2576	Z1.2.Denticle	A1.4 Spade	A2.6 Irregular	B1.3 Pointed (vertex)	B2.2 Scalloped margin texture	B3.1 Smooth	C1.2 Rounded	C2.2 Scalloped margin texture	C3.1 Smooth	D1.1 None	E1.1 None	E2.0 No cusps or too broken to code	E3.0 No cusps/one cusp or too broken to code	E4.0 No cusps or too broken to code	F1.2 Linear (can tell directionality-anterior/posterior, ridges only curve in a max. 1 way-not wavy)	G1.5 four	G2.5 four	G3.2 one ridge outgrowth	H1.4 Diverges then converges	I1.4 Distinct shape/size from other ridges	I2.1 Straight	I3.1 Parallel	J1.2 Concave Curved	J2.1 Parallel	K1.1 Ridges present but no central shape observed	K2.0 No central shape or too broken to code	L1.2 Ridge length=lateral length	L2.3 Clearly Defined	L3.2 equal ridge heights	L4.1 Ridge profiles or trough are rounded	M1.1 None	M2.0 No depression or too broken to code	M3.0 No depression or too broken to code	M4.0 none or too broken to code	N1.2 No secondary ridge features	N2.0 None	N3.0 None	O1.0 Base not preserved/too broken to code	O2.0 Base not preserved/too broken to code	O3.0 Base not preserved/too broken to code	O4.0 Base not preserved/too broken to code	O5.0 Base not preserved/too broken to code	O6.0 No root opening or base not preserved/too broken to code	O7.0 Base not preserved/too broken to code
Trident with Pointed Base	ODP-886-105-7H-5W-65-68cm-g106_Hwell_N2of3_Mcompound_Oflat_I1_TzEDF-0_X5	ODP-886-105-7H-5W-65-68cm-g106_obj00060_edf	60	97	28.5982	Z1.2.Denticle	A1.8 “Fan-like”	A2.0 Not a Spade/too broken to code	B1.3 Pointed (vertex)	B2.1 Smooth	B3.1 Smooth	C1.3 Pointed	C2.3 Pointed margin texture	C3.1 Smooth	D1.2 one	E1.4 three	E2.2 Cusps defined by ridges	E3.1 Cusps are same length/width/shape	E4.1 x < ¼	F1.2 Linear (can tell directionality-anterior/posterior, ridges only curve in a max. 1 way-not wavy)	G1.4 three	G2.4 three	G3.3 two ridge outgrowths	H1.1 Parallel	I1.3 Same as other ridges	I2.1 Straight	I3.1 Parallel	J1.1 Straight	J2.1 Parallel	K1.1 Ridges present but no central shape observed	K2.0 No central shape or too broken to code	L1.2 Ridge length=lateral length	L2.3 Clearly Defined	L3.2 equal ridge heights	L4.2 Ridge profiles or troughs are triangular	M1.1 None	M2.0 No depression or too broken to code	M3.0 No depression or too broken to code	M4.0 none or too broken to code	N1.2 No secondary ridge features	N2.0 None	N3.0 None	O1.0 Base not preserved/too broken to code	O2.0 Base not preserved/too broken to code	O3.0 Base not preserved/too broken to code	O4.0 Base not preserved/too broken to code	O5.0 Base not preserved/too broken to code	O6.0 No root opening or base not preserved/too broken to code	O7.0 Base not preserved/too broken to code
Trident with Rounded Base	DSDP-596-P022-L44-2H-5W-4-6cm-g106_Hwell_N1of1	DSDP-596-P022-L44-2H-5W-4-6cm-g106_Hwell_N1of1_obj00060	60	51	22.9562	Z1.2.Denticle	A1.4 Spade	A2.1 Rounded Spade	B1.2 Rounded	B2.1 Smooth	B3.1 Smooth	C1.3 Pointed	C2.3 Pointed margin texture	C3.1 Smooth	D1.2 one	E1.1 None	E2.0 No cusps or too broken to code	E3.0 No cusps/one cusp or too broken to code	E4.0 No cusps or too broken to code	F1.2 Linear (can tell directionality-anterior/posterior, ridges only curve in a max. 1 way-not wavy)	G1.4 three	G2.4 three	G3.1 no ridge outgrowths	H1.1 Parallel	I1.4 Distinct shape/size from other ridges	I2.1 Straight	I3.3 Triangular thinning from anterior	J1.1 Straight	J2.3 Triangular thinning from anterior	K1.1 Ridges present but no central shape observed	K2.0 No central shape or too broken to code	L1.2 Ridge length=lateral length	L2.3 Clearly Defined	L3.2 equal ridge heights	L4.1 Ridge profiles or trough are rounded	M1.1 None	M2.0 No depression or too broken to code	M3.0 No depression or too broken to code	M4.0 none or too broken to code	N1.2 No secondary ridge features	N2.0 None	N3.0 None	O1.0 Base not preserved/too broken to code	O2.0 Base not preserved/too broken to code	O3.0 Base not preserved/too broken to code	O4.0 Base not preserved/too broken to code	O5.0 Base not preserved/too broken to code	O6.0 No root opening or base not preserved/too broken to code	O7.0 Base not preserved/too broken to code
Triple Dimpled Crown	DSDP-596-P047-M51-2H-6W-135-137cm-g106_Hwell_N1of1	DSDP-596-P047-M51-2H-6W-135-137cm-g106_obj00002	2		37.34	Z1.2.Denticle	A1.5 Diamond/Rectangle/(Can be asymmetrical/kite-like)	A2.0 Not a Spade/too broken to code	B1.4 Denticle lacks directionality/Cannot discern anterior	B2.1 Smooth	B3.2 Distinct serrated	C1.4 Denticle lacks directionality/Cannot discern posterior	C2.2 Scalloped margin texture	C3.2 Distinct serrated	D1.1 None	E1.1 None	E2.0 No cusps or too broken to code	E3.0 No cusps/one cusp or too broken to code	E4.0 No cusps or too broken to code	F1.3 Geometric (Central branching pattern)	G1.8 eleven or more	G2.2 one	G3.1 no ridge outgrowths	H1.5 Ridges intesect/branch	I1.1 No central ridge	I2.0 None or too broken to code	I3.0 None or too broken to code	J1.5 Combination	J2.1 Parallel	K1.10 Multiple	K2.1 central shape but no plane of symmetry	L1.5 Includes ridges described by a combination of 1,2, 3,	L2.3 Clearly Defined	L3.2 equal ridge heights	L4.2 Ridge profiles or troughs are triangular	M1.4 three	M2.3 Dimples (depressions surrounded by ridges)	M3.2 Close to edge depression	M4.7 Multiple different shapes	N1.2 No secondary ridge features	N2.0 None	N3.0 None	O1.0 Base not preserved/too broken to code	O2.0 Base not preserved/too broken to code	O3.0 Base not preserved/too broken to code	O4.0 Base not preserved/too broken to code	O5.0 Base not preserved/too broken to code	O6.0 No root opening or base not preserved/too broken to code	O7.0 Base not preserved/too broken to code
Triple Ridged Petal	Scymnodon macracanthus	Lourtie, A., Duchatelet, L., Straube, N., Puozzo, N., Grace, M.A., Naylor, G.J. and Delroisse, J., 2022. Placoid scales in bioluminescent sharks: Scaling their evolution using morphology and elemental composition.		657	0	Z1.2.Denticle	A1.4 Spade	A2.4 Stretched Spade	B1.3 Pointed (vertex)	B2.2 Scalloped margin texture	B3.1 Smooth	C1.3 Pointed	C2.1 Smooth	C3.1 Smooth	D1.2 one	E1.1 None	E2.0 No cusps or too broken to code	E3.0 No cusps/one cusp or too broken to code	E4.0 No cusps or too broken to code	F1.2 Linear (can tell directionality-anterior/posterior, ridges only curve in a max. 1 way-not wavy)	G1.4 three	G2.4 three	G3.1 no ridge outgrowths	H1.3 Diverges from anterior	I1.4 Distinct shape/size from other ridges	I2.1 Straight	I3.1 Parallel	J1.1 Straight	J2.1 Parallel	K1.1 Ridges present but no central shape observed	K2.0 No central shape or too broken to code	L1.2 Ridge length=lateral length	L2.3 Clearly Defined	L3.2 equal ridge heights	L4.2 Ridge profiles or troughs are triangular	M1.1 None	M2.0 No depression or too broken to code	M3.0 No depression or too broken to code	M4.0 none or too broken to code	N1.2 No secondary ridge features	N2.0 None	N3.0 None	O1.0 Base not preserved/too broken to code	O2.0 Base not preserved/too broken to code	O3.0 Base not preserved/too broken to code	O4.0 Base not preserved/too broken to code	O5.0 Base not preserved/too broken to code	O6.0 No root opening or base not preserved/too broken to code	O7.0 Base not preserved/too broken to code
Troughed Diamond	DSDP-596-P029-L48-2H-5W-105-107cm-g106_Hwell_N1of1	DSDP-596-P029-L48-2H-5W-105-107cm-g106_Hwell_N1of1_obj00003	3	72	27.9167	Z1.2.Denticle	A1.5 Diamond/Rectangle/(Can be asymmetrical/kite-like)	A2.0 Not a Spade/too broken to code	B1.4 Denticle lacks directionality/Cannot discern anterior	B2.1 Smooth	B3.1 Smooth	C1.4 Denticle lacks directionality/Cannot discern posterior	C2.1 Smooth	C3.1 Smooth	D1.2 one	E1.1 None	E2.0 No cusps or too broken to code	E3.0 No cusps/one cusp or too broken to code	E4.0 No cusps or too broken to code	F1.2 Linear (can tell directionality-anterior/posterior, ridges only curve in a max. 1 way-not wavy)	G1.3 two	G2.3 two	G3.3 two ridge outgrowths	H1.4 Diverges then converges	I1.2 Only one Ridge	I2.1 Straight	I3.5 Creates a Central Trough	J1.0 None/only one ridge or too broken to code	J2.0 None or too broken to code	K1.1 Ridges present but no central shape observed	K2.0 No central shape or too broken to code	L1.2 Ridge length=lateral length	L2.3 Clearly Defined	L3.2 equal ridge heights	L4.2 Ridge profiles or troughs are triangular	M1.1 None	M2.0 No depression or too broken to code	M3.0 No depression or too broken to code	M4.0 none or too broken to code	N1.2 No secondary ridge features	N2.0 None	N3.0 None	O1.0 Base not preserved/too broken to code	O2.0 Base not preserved/too broken to code	O3.0 Base not preserved/too broken to code	O4.0 Base not preserved/too broken to code	O5.0 Base not preserved/too broken to code	O6.0 No root opening or base not preserved/too broken to code	O7.0 Base not preserved/too broken to code
Tunnel	Etmopterus pusillus	Feichtinger, I., Adnet, S., Cuny, G., Guinot, G., Kriwet, J., Neubauer, T. A., ... & Harzhauser, M. (2021)	J1	684	0	Z1.2.Denticle	A1.6 Elongated Asymmetrical	A2.0 Not a Spade/too broken to code	B1.2 Rounded	B2.1 Smooth	B3.1 Smooth	C1.1 Straight	C2.1 Smooth	C3.1 Smooth	D1.1 None	E1.1 None	E2.0 No cusps or too broken to code	E3.0 No cusps/one cusp or too broken to code	E4.0 No cusps or too broken to code	F1.3 Geometric (Central branching pattern)	G1.1 None	G2.1 None	G3.1 no ridge outgrowths	H1.0 Only one Ridge/No Ridges or too broken to code	I1.0 No ridges or too broken to code	I2.0 None or too broken to code	I3.0 None or too broken to code	J1.0 None/only one ridge or too broken to code	J2.0 None or too broken to code	K1.0 No Ridges or too broken to code	K2.0 No central shape or too broken to code	L1.1 No ridges	L2.0 No Ridges or too broken to code	L3.0 None or too broken to code	L4.0 No ridges or too broken to code	M1.2 one	M2.1 Thumbprint (surface layer)	M3.1 Central depression	M4.0 none or too broken to code	N1.1 No Ridges	N2.0 None	N3.0 None	O1.0 Base not preserved/too broken to code	O2.0 Base not preserved/too broken to code	O3.0 Base not preserved/too broken to code	O4.0 Base not preserved/too broken to code	O5.0 Base not preserved/too broken to code	O6.0 No root opening or base not preserved/too broken to code	O7.0 Base not preserved/too broken to code
Two Big Lobes	DSDP-596-P047-M51-2H-6W-135-137cm-g106_Hwell_N1of1	DSDP-596-P047-M51-2H-6W-135-137cm-g106_obj00003	3		37.34	Z1.2.Denticle	A1.3 Circular or oval	A2.0 Not a Spade/too broken to code	B1.2 Rounded	B2.1 Smooth	B3.1 Smooth	C1.3 Pointed	C2.1 Smooth	C3.1 Smooth	D1.1 None	E1.1 None	E2.0 No cusps or too broken to code	E3.0 No cusps/one cusp or too broken to code	E4.0 No cusps or too broken to code	F1.2 Linear (can tell directionality-anterior/posterior, ridges only curve in a max. 1 way-not wavy)	G1.4 three	G2.3 two	G3.1 no ridge outgrowths	H1.4 Diverges then converges	I1.4 Distinct shape/size from other ridges	I2.1 Straight	I3.5 Creates a Central Trough	J1.2 Concave Curved	J2.1 Parallel	K1.1 Ridges present but no central shape observed	K2.0 No central shape or too broken to code	L1.2 Ridge length=lateral length	L2.3 Clearly Defined	L3.2 equal ridge heights	L4.1 Ridge profiles or trough are rounded	M1.1 None	M2.0 No depression or too broken to code	M3.0 No depression or too broken to code	M4.0 none or too broken to code	N1.2 No secondary ridge features	N2.0 None	N3.0 None	O1.0 Base not preserved/too broken to code	O2.0 Base not preserved/too broken to code	O3.0 Base not preserved/too broken to code	O4.0 Base not preserved/too broken to code	O5.0 Base not preserved/too broken to code	O6.0 No root opening or base not preserved/too broken to code	O7.0 Base not preserved/too broken to code
Two Dimpled Fan	DSDP-596-P025-L45-2H-5W-32-34cm-g106_Hwell_N1of1	DSDP-596-P025-L45-2H-5W-32-34cm-g106_Hwell_N1of1_obj00008	8	60	24.1554	Z1.2.Denticle	A1.8 “Fan-like”	A2.0 Not a Spade/too broken to code	B1.4 Denticle lacks directionality/Cannot discern anterior	B2.2 Scalloped margin texture	B3.1 Smooth	C1.4 Denticle lacks directionality/Cannot discern posterior	C2.2 Scalloped margin texture	C3.1 Smooth	D1.2 one	E1.1 None	E2.0 No cusps or too broken to code	E3.0 No cusps/one cusp or too broken to code	E4.0 No cusps or too broken to code	F1.3 Geometric (Central branching pattern)	G1.8 eleven or more	G2.2 one	G3.1 no ridge outgrowths	H1.5 Ridges intesect/branch	I1.4 Distinct shape/size from other ridges	I2.3 Meandering	I3.6 Irregular	J1.5 Combination	J2.1 Parallel	K1.10 Multiple	K2.1 central shape but no plane of symmetry	L1.5 Includes ridges described by a combination of 1,2, 3,	L2.3 Clearly Defined	L3.3 Variable ridge height	L4.5 Ridge profiles or troughs are rectangular	M1.3 two	M2.3 Dimples (depressions surrounded by ridges)	M3.1 Central depression	M4.6 Irregular	N1.2 No secondary ridge features	N2.0 None	N3.0 None	O1.0 Base not preserved/too broken to code	O2.0 Base not preserved/too broken to code	O3.0 Base not preserved/too broken to code	O4.0 Base not preserved/too broken to code	O5.0 Base not preserved/too broken to code	O6.0 No root opening or base not preserved/too broken to code	O7.0 Base not preserved/too broken to code
Two Dimpled Fan with Tail	DSDP-596-P026-M08-2H-5W-42-44cm-g106_Hwell_N1of1	DSDP-596-P026-M08-2H-5W-42-44cm-g106_Hwell_N1of1_obj00006	6	66	24.6682	Z1.2.Denticle	A1.8 “Fan-like”	A2.0 Not a Spade/too broken to code	B1.3 Pointed (vertex)	B2.4 anterior is a vertex	B3.1 Smooth	C1.2 Rounded	C2.1 Smooth	C3.1 Smooth	D1.2 one	E1.1 None	E2.0 No cusps or too broken to code	E3.0 No cusps/one cusp or too broken to code	E4.0 No cusps or too broken to code	F1.3 Geometric (Central branching pattern)	G1.7 six-ten	G2.2 one	G3.1 no ridge outgrowths	H1.5 Ridges intesect/branch	I1.4 Distinct shape/size from other ridges	I2.1 Straight	I3.1 Parallel	J1.1 Straight	J2.1 Parallel	K1.10 Multiple	K2.1 central shape but no plane of symmetry	L1.5 Includes ridges described by a combination of 1,2, 3,	L2.3 Clearly Defined	L3.2 equal ridge heights	L4.2 Ridge profiles or troughs are triangular	M1.3 two	M2.3 Dimples (depressions surrounded by ridges)	M3.2 Close to edge depression	M4.3 Teardrop (smooth curve)	N1.2 No secondary ridge features	N2.0 None	N3.0 None	O1.0 Base not preserved/too broken to code	O2.0 Base not preserved/too broken to code	O3.0 Base not preserved/too broken to code	O4.0 Base not preserved/too broken to code	O5.0 Base not preserved/too broken to code	O6.0 No root opening or base not preserved/too broken to code	O7.0 Base not preserved/too broken to code
Two Dimpled Rectangle	ODP-886-085-7H-4W-110-113cm-g106_Hwell_N2of3_Mcompound_Oflat_I1_TzEDF-0_X5	ODP-886-085-7H-4W-110-113cm-g106_obj00013_edf	13	73	25.7916	Z1.2.Denticle	A1.5 Diamond/Rectangle/(Can be asymmetrical/kite-like)	A2.0 Not a Spade/too broken to code	B1.4 Denticle lacks directionality/Cannot discern anterior	B2.1 Smooth	B3.1 Smooth	C1.4 Denticle lacks directionality/Cannot discern posterior	C2.1 Smooth	C3.1 Smooth	D1.1 None	E1.1 None	E2.0 No cusps or too broken to code	E3.0 No cusps/one cusp or too broken to code	E4.0 No cusps or too broken to code	F1.3 Geometric (Central branching pattern)	G1.7 six-ten	G2.2 one	G3.1 no ridge outgrowths	H1.5 Ridges intesect/branch	I1.1 No central ridge	I2.0 None or too broken to code	I3.0 None or too broken to code	J1.5 Combination	J2.1 Parallel	K1.10 Multiple	K2.1 central shape but no plane of symmetry	L1.5 Includes ridges described by a combination of 1,2, 3,	L2.3 Clearly Defined	L3.2 equal ridge heights	L4.2 Ridge profiles or troughs are triangular	M1.3 two	M2.3 Dimples (depressions surrounded by ridges)	M3.2 Close to edge depression	M4.3 Teardrop (smooth curve)	N1.2 No secondary ridge features	N2.0 None	N3.0 None	O1.0 Base not preserved/too broken to code	O2.0 Base not preserved/too broken to code	O3.0 Base not preserved/too broken to code	O4.0 Base not preserved/too broken to code	O5.0 Base not preserved/too broken to code	O6.0 No root opening or base not preserved/too broken to code	O7.0 Base not preserved/too broken to code
Two Ridged Trident	Scymnodon macracanthus	B. Vaz, D. F. (2021)	14.d	597	0	Z1.2.Denticle	A1.4 Spade	A2.3 Pointed Spade	B1.2 Rounded	B2.1 Smooth	B3.1 Smooth	C1.3 Pointed	C2.3 Pointed margin texture	C3.1 Smooth	D1.2 one	E1.4 three	E2.3 Some cusps defined by ridges	E3.2 Central cusp is distinct	E4.3 ½ < x	F1.2 Linear (can tell directionality-anterior/posterior, ridges only curve in a max. 1 way-not wavy)	G1.3 two	G2.3 two	G3.1 no ridge outgrowths	H1.3 Diverges from anterior	I1.1 No central ridge	I2.0 None or too broken to code	I3.0 None or too broken to code	J1.2 Concave Curved	J2.1 Parallel	K1.1 Ridges present but no central shape observed	K2.0 No central shape or too broken to code	L1.2 Ridge length=lateral length	L2.3 Clearly Defined	L3.2 equal ridge heights	L4.2 Ridge profiles or troughs are triangular	M1.2 one	M2.1 Thumbprint (surface layer)	M3.2 Close to edge depression	M4.0 none or too broken to code	N1.2 No secondary ridge features	N2.0 None	N3.0 None	O1.0 Base not preserved/too broken to code	O2.0 Base not preserved/too broken to code	O3.0 Base not preserved/too broken to code	O4.0 Base not preserved/too broken to code	O5.0 Base not preserved/too broken to code	O6.0 No root opening or base not preserved/too broken to code	O7.0 Base not preserved/too broken to code
Two Ridged Troughed Trident	Mustelus_henlei	Castro	Pg. 374	94	0	Z1.2.Denticle	A1.4 Spade	A2.3 Pointed Spade	B1.2 Rounded	B2.2 Scalloped margin texture	B3.1 Smooth	C1.3 Pointed	C2.3 Pointed margin texture	C3.1 Smooth	D1.2 one	E1.4 three	E2.3 Some cusps defined by ridges	E3.2 Central cusp is distinct	E4.2 ¼ <x<½	F1.2 Linear (can tell directionality-anterior/posterior, ridges only curve in a max. 1 way-not wavy)	G1.3 two	G2.3 two	G3.1 no ridge outgrowths	H1.4 Diverges then converges	I1.1 No central ridge	I2.1 Straight	I3.5 Creates a Central Trough	J1.0 None/only one ridge or too broken to code	J2.0 None or too broken to code	K1.1 Ridges present but no central shape observed	K2.0 No central shape or too broken to code	L1.2 Ridge length=lateral length	L2.3 Clearly Defined	L3.2 equal ridge heights	L4.5 Ridge profiles or troughs are rectangular	M1.1 None	M2.0 No depression or too broken to code	M3.0 No depression or too broken to code	M4.0 none or too broken to code	N1.2 No secondary ridge features	N2.0 None	N3.0 None	O1.0 Base not preserved/too broken to code	O2.0 Base not preserved/too broken to code	O3.0 Base not preserved/too broken to code	O4.0 Base not preserved/too broken to code	O5.0 Base not preserved/too broken to code	O6.0 No root opening or base not preserved/too broken to code	O7.0 Base not preserved/too broken to code
Two Ridged Wedge	DSDP-596-P043-M43-2H-6W-95-97cm-g106_Hwell_N1of1	DSDP-596-P043-M43-2H-6W-95-97cm-g106_obj00008	8		35.34	Z1.2.Denticle	A1.9 Triangular or Arrow-like	A2.0 Not a Spade/too broken to code	B1.4 Denticle lacks directionality/Cannot discern anterior	B2.1 Smooth	B3.1 Smooth	C1.4 Denticle lacks directionality/Cannot discern posterior	C2.4 Posterior is a vertex	C3.1 Smooth	D1.1 None	E1.1 None	E2.0 No cusps or too broken to code	E3.0 No cusps/one cusp or too broken to code	E4.0 No cusps or too broken to code	F1.2 Linear (can tell directionality-anterior/posterior, ridges only curve in a max. 1 way-not wavy)	G1.3 two	G2.3 two	G3.1 no ridge outgrowths	H1.7 Irregular/no discernable anterior/posterior	I1.1 No central ridge	I2.0 None or too broken to code	I3.0 None or too broken to code	J1.1 Straight	J2.1 Parallel	K1.1 Ridges present but no central shape observed	K2.0 No central shape or too broken to code	L1.2 Ridge length=lateral length	L2.3 Clearly Defined	L3.2 equal ridge heights	L4.5 Ridge profiles or troughs are rectangular	M1.1 None	M2.0 No depression or too broken to code	M3.0 No depression or too broken to code	M4.0 none or too broken to code	N1.2 No secondary ridge features	N2.0 None	N3.0 None	O1.0 Base not preserved/too broken to code	O2.0 Base not preserved/too broken to code	O3.0 Base not preserved/too broken to code	O4.0 Base not preserved/too broken to code	O5.0 Base not preserved/too broken to code	O6.0 No root opening or base not preserved/too broken to code	O7.0 Base not preserved/too broken to code
Two Sectioned Wedge	DSDP-596-P042-M41-2H-6W-85-87cm-g106_Hwell_N1of1	DSDP-596-P042-M41-2H-6W-85-87cm-g106_obj00015	15		34.82	Z1.2.Denticle	A1.9 Triangular or Arrow-like	A2.0 Not a Spade/too broken to code	B1.4 Denticle lacks directionality/Cannot discern anterior	B2.1 Smooth	B3.1 Smooth	C1.4 Denticle lacks directionality/Cannot discern posterior	C2.4 Posterior is a vertex	C3.1 Smooth	D1.1 None	E1.1 None	E2.0 No cusps or too broken to code	E3.0 No cusps/one cusp or too broken to code	E4.0 No cusps or too broken to code	F1.2 Linear (can tell directionality-anterior/posterior, ridges only curve in a max. 1 way-not wavy)	G1.7 six-ten	G2.3 two	G3.1 no ridge outgrowths	H1.4 Diverges then converges	I1.1 No central ridge	I2.0 None or too broken to code	I3.0 None or too broken to code	J1.1 Straight	J2.5 Creates Troughs	K1.1 Ridges present but no central shape observed	K2.0 No central shape or too broken to code	L1.5 Includes ridges described by a combination of 1,2, 3,	L2.3 Clearly Defined	L3.3 Variable ridge height	L4.2 Ridge profiles or troughs are triangular	M1.1 None	M2.0 No depression or too broken to code	M3.0 No depression or too broken to code	M4.0 none or too broken to code	N1.2 No secondary ridge features	N2.0 None	N3.0 None	O1.0 Base not preserved/too broken to code	O2.0 Base not preserved/too broken to code	O3.0 Base not preserved/too broken to code	O4.0 Base not preserved/too broken to code	O5.0 Base not preserved/too broken to code	O6.0 No root opening or base not preserved/too broken to code	O7.0 Base not preserved/too broken to code
Volcano	Etmopterus schultzi	Reif	Pg. 108 H1	194	0	Z1.2.Denticle	A1.7 Irregular/ other	A2.0 Not a Spade/too broken to code	B1.4 Denticle lacks directionality/Cannot discern anterior	B2.3 Pointed margin texture	B3.1 Smooth	C1.4 Denticle lacks directionality/Cannot discern posterior	C2.3 Pointed margin texture	C3.1 Smooth	D1.1 None	E1.1 None	E2.0 No cusps or too broken to code	E3.0 No cusps/one cusp or too broken to code	E4.0 No cusps or too broken to code	F1.3 Geometric (Central branching pattern)	G1.1 None	G2.1 None	G3.1 no ridge outgrowths	H1.0 Only one Ridge/No Ridges or too broken to code	I1.0 No ridges or too broken to code	I2.0 None or too broken to code	I3.0 None or too broken to code	J1.0 None/only one ridge or too broken to code	J2.0 None or too broken to code	K1.0 No Ridges or too broken to code	K2.0 No central shape or too broken to code	L1.1 No ridges	L2.0 No Ridges or too broken to code	L3.0 None or too broken to code	L4.0 No ridges or too broken to code	M1.2 one	M2.1 Thumbprint (surface layer)	M3.1 Central depression	M4.0 none or too broken to code	N1.1 No Ridges	N2.0 None	N3.0 None	O1.0 Base not preserved/too broken to code	O2.0 Base not preserved/too broken to code	O3.0 Base not preserved/too broken to code	O4.0 Base not preserved/too broken to code	O5.0 Base not preserved/too broken to code	O6.0 No root opening or base not preserved/too broken to code	O7.0 Base not preserved/too broken to code
Wavey Trident	DSDP-596-P040-M36-2H-6W-60-64cm-g106_Hwell_N1of1	DSDP-596-P040-M36-2H-6W-60-64cm-g106_obj00002	2		33.52	Z1.2.Denticle	A1.3 Circular or oval	A2.2 Squared Spade	B1.2 Rounded	B2.2 Scalloped margin texture	B3.2 Distinct serrated	C1.3 Pointed	C2.3 Pointed margin texture	C3.1 Smooth	D1.2 one	E1.1 None	E2.0 No cusps or too broken to code	E3.0 No cusps/one cusp or too broken to code	E4.0 No cusps or too broken to code	F1.2 Linear (can tell directionality-anterior/posterior, ridges only curve in a max. 1 way-not wavy)	G1.4 three	G2.4 three	G3.3 two ridge outgrowths	H1.1 Parallel	I1.3 Same as other ridges	I2.1 Straight	I3.1 Parallel	J1.4 Meandering	J2.1 Parallel	K1.1 Ridges present but no central shape observed	K2.0 No central shape or too broken to code	L1.2 Ridge length=lateral length	L2.3 Clearly Defined	L3.2 equal ridge heights	L4.2 Ridge profiles or troughs are triangular	M1.1 None	M2.0 No depression or too broken to code	M3.0 No depression or too broken to code	M4.0 none or too broken to code	N1.2 No secondary ridge features	N2.0 None	N3.0 None	O1.0 Base not preserved/too broken to code	O2.0 Base not preserved/too broken to code	O3.0 Base not preserved/too broken to code	O4.0 Base not preserved/too broken to code	O5.0 Base not preserved/too broken to code	O6.0 No root opening or base not preserved/too broken to code	O7.0 Base not preserved/too broken to code
Wedged Branching Crown	DSDP-596-P035-M25-2H-5W-141-143cm-g106_Hwell_N1of1	DSDP-596-P035-M25-2H-5W-141-143cm-g106_obj00003	3		29.75	Z1.2.Denticle	A1.9 Triangular or Arrow-like	A2.0 Not a Spade/too broken to code	B1.4 Denticle lacks directionality/Cannot discern anterior	B2.1 Smooth	B3.1 Smooth	C1.4 Denticle lacks directionality/Cannot discern posterior	C2.4 Posterior is a vertex	C3.1 Smooth	D1.1 None	E1.1 None	E2.0 No cusps or too broken to code	E3.0 No cusps/one cusp or too broken to code	E4.0 No cusps or too broken to code	F1.2 Linear (can tell directionality-anterior/posterior, ridges only curve in a max. 1 way-not wavy)	G1.7 six-ten	G2.2 one	G3.1 no ridge outgrowths	H1.5 Ridges intesect/branch	I1.1 No central ridge	I2.0 None or too broken to code	I3.0 None or too broken to code	J1.5 Combination	J2.1 Parallel	K1.1 Ridges present but no central shape observed	K2.0 No central shape or too broken to code	L1.5 Includes ridges described by a combination of 1,2, 3,	L2.2 Clearly defined on part of the crown but gets shallower and does not extend to full length of denticle	L3.2 equal ridge heights	L4.5 Ridge profiles or troughs are rectangular	M1.1 None	M2.0 No depression or too broken to code	M3.0 No depression or too broken to code	M4.0 none or too broken to code	N1.2 No secondary ridge features	N2.0 None	N3.0 None	O1.0 Base not preserved/too broken to code	O2.0 Base not preserved/too broken to code	O3.0 Base not preserved/too broken to code	O4.0 Base not preserved/too broken to code	O5.0 Base not preserved/too broken to code	O6.0 No root opening or base not preserved/too broken to code	O7.0 Base not preserved/too broken to code
Whale Blow	DSDP-596-P033-L50-2H-6W-5-7cm-g106_Hwell_N1of1	DSDP-596-P033-L50-2H-6W-5-7cm-g106_Hwell_N1of1_obj00004	4	84	30.52	Z1.2.Denticle	A1.8 “Fan-like”	A2.0 Not a Spade/too broken to code	B1.3 Pointed (vertex)	B2.1 Smooth	B3.1 Smooth	C1.2 Rounded	C2.2 Scalloped margin texture	C3.1 Smooth	D1.1 None	E1.1 None	Cusps association	E3.0 No cusps/one cusp or too broken to code	E4.0 No cusps or too broken to code	F1.4 Meandering ridges (ridges curve or intersect in more than 1 way/direction)	G1.7 six-ten	G2.4 three	G3.1 no ridge outgrowths	H1.5 Ridges intesect/branch	I1.4 Distinct shape/size from other ridges	I2.1 Straight	I3.2 Triangular widening from anterior	J1.4 Meandering	J2.1 Parallel	K1.1 Ridges present but no central shape observed	K2.0 No central shape or too broken to code	L1.5 Includes ridges described by a combination of 1,2, 3,	L2.2 Clearly defined on part of the crown but gets shallower and does not extend to full length of denticle	L3.3 Variable ridge height	L4.5 Ridge profiles or troughs are rectangular	M1.1 None	M2.0 No depression or too broken to code	M3.0 No depression or too broken to code	M4.0 none or too broken to code	N1.2 No secondary ridge features	N2.0 None	N3.0 None	O1.0 Base not preserved/too broken to code	O2.0 Base not preserved/too broken to code	O3.0 Base not preserved/too broken to code	O4.0 Base not preserved/too broken to code	O5.0 Base not preserved/too broken to code	O6.0 No root opening or base not preserved/too broken to code	O7.0 Base not preserved/too broken to code
Wide Thin Ridged Trident	Carcharias taurus	Castro	Pg. 208	54	0	Z1.2.Denticle	A1.4 Spade	A2.1 Rounded Spade	B1.2 Rounded	B2.2 Scalloped margin texture	B3.1 Smooth	C1.3 Pointed	C2.3 Pointed margin texture	C3.1 Smooth	D1.2 one	E1.4 three	E2.2 Cusps defined by ridges	E3.2 Central cusp is distinct	E4.2 ¼ <x<½	F1.2 Linear (can tell directionality-anterior/posterior, ridges only curve in a max. 1 way-not wavy)	G1.4 three	G2.4 three	G3.1 no ridge outgrowths	H1.3 Diverges from anterior	I1.4 Distinct shape/size from other ridges	I2.1 Straight	I3.1 Parallel	J1.2 Concave Curved	J2.1 Parallel	K1.1 Ridges present but no central shape observed	K2.0 No central shape or too broken to code	L1.2 Ridge length=lateral length	L2.3 Clearly Defined	L3.2 equal ridge heights	L4.2 Ridge profiles or troughs are triangular	M1.1 None	M2.0 No depression or too broken to code	M3.0 No depression or too broken to code	M4.0 none or too broken to code	N1.2 No secondary ridge features	N2.0 None	N3.0 None	O1.0 Base not preserved/too broken to code	O2.0 Base not preserved/too broken to code	O3.0 Base not preserved/too broken to code	O4.0 Base not preserved/too broken to code	O5.0 Base not preserved/too broken to code	O6.0 No root opening or base not preserved/too broken to code	O7.0 Base not preserved/too broken to code
Widespread Branching Crown	DSDP-596-P034-M24-2H-5W-135-137cm-g106_Hwell_N1of1	DSDP-596-P034-M24-2H-5W-135-137cm-g106_obj00013	13		29.44	Z1.2.Denticle	A1.7 Irregular/ other	A2.0 Not a Spade/too broken to code	B1.4 Denticle lacks directionality/Cannot discern anterior	B2.1 Smooth	B3.1 Smooth	C1.4 Denticle lacks directionality/Cannot discern posterior	C2.4 Posterior is a vertex	C3.1 Smooth	D1.1 None	E1.1 None	E2.0 No cusps or too broken to code	E3.0 No cusps/one cusp or too broken to code	E4.0 No cusps or too broken to code	F1.2 Linear (can tell directionality-anterior/posterior, ridges only curve in a max. 1 way-not wavy)	G1.7 six-ten	G2.2 one	G3.1 no ridge outgrowths	H1.5 Ridges intesect/branch	I1.4 Distinct shape/size from other ridges	I2.1 Straight	I3.1 Parallel	J1.1 Straight	J2.1 Parallel	K1.1 Ridges present but no central shape observed	K2.0 No central shape or too broken to code	L1.5 Includes ridges described by a combination of 1,2, 3,	L2.3 Clearly Defined	L3.2 equal ridge heights	L4.5 Ridge profiles or troughs are rectangular	M1.1 None	M2.0 No depression or too broken to code	M3.0 No depression or too broken to code	M4.0 none or too broken to code	N1.2 No secondary ridge features	N2.0 None	N3.0 None	O1.0 Base not preserved/too broken to code	O2.0 Base not preserved/too broken to code	O3.0 Base not preserved/too broken to code	O4.0 Base not preserved/too broken to code	O5.0 Base not preserved/too broken to code	O6.0 No root opening or base not preserved/too broken to code	O7.0 Base not preserved/too broken to code
Wilted tulip	Scymnodon ichiharai	B. Vaz, D. F. (2021)	b	586	0	Z1.2.Denticle	A1.4 Spade	A2.4 Stretched Spade	B1.2 Rounded	B2.4 anterior is a vertex	B3.1 Smooth	C1.3 Pointed	C2.3 Pointed margin texture	C3.2 Distinct serrated	D1.2 one	E1.6 five	E2.3 Some cusps defined by ridges	E3.2 Central cusp is distinct	E4.1 x < ¼	F1.2 Linear (can tell directionality-anterior/posterior, ridges only curve in a max. 1 way-not wavy)	G1.4 three	G2.4 three	G3.1 no ridge outgrowths	H1.1 Parallel	I1.4 Distinct shape/size from other ridges	I2.1 Straight	I3.1 Parallel	J1.1 Straight	J2.1 Parallel	K1.1 Ridges present but no central shape observed	K2.0 No central shape or too broken to code	L1.2 Ridge length=lateral length	L2.3 Clearly Defined	L3.3 Variable ridge height	L4.1 Ridge profiles or trough are rounded	M1.1 None	M2.0 No depression or too broken to code	M3.0 No depression or too broken to code	M4.0 none or too broken to code	N1.2 No secondary ridge features	N2.0 None	N3.0 None	O1.0 Base not preserved/too broken to code	O2.0 Base not preserved/too broken to code	O3.0 Base not preserved/too broken to code	O4.0 Base not preserved/too broken to code	O5.0 Base not preserved/too broken to code	O6.0 No root opening or base not preserved/too broken to code	O7.0 Base not preserved/too broken to code
Wishbone	Squatina squatina	Reif	Pg. 126 H2 Large Central	228	0	Z1.2.Denticle	A1.7 Irregular/ other	A2.0 Not a Spade/too broken to code	B1.4 Denticle lacks directionality/Cannot discern anterior	B2.3 Pointed margin texture	B3.1 Smooth	C1.4 Denticle lacks directionality/Cannot discern posterior	C2.4 Posterior is a vertex	C3.1 Smooth	D1.1 None	E1.2 one	E2.2 Cusps defined by ridges	E3.0 No cusps/one cusp or too broken to code	E4.1 x < ¼	F1.2 Linear (can tell directionality-anterior/posterior, ridges only curve in a max. 1 way-not wavy)	G1.4 three	G2.2 one	G3.1 no ridge outgrowths	H1.5 Ridges intesect/branch	I1.4 Distinct shape/size from other ridges	I2.1 Straight	I3.3 Triangular thinning from anterior	J1.1 Straight	J2.1 Parallel	K1.1 Ridges present but no central shape observed	K2.0 No central shape or too broken to code	L1.3 Ridge ends mid crown/ Ridge begins mid crown	L2.3 Clearly Defined	L3.2 equal ridge heights	L4.5 Ridge profiles or troughs are rectangular	M1.1 None	M2.0 No depression or too broken to code	M3.0 No depression or too broken to code	M4.0 none or too broken to code	N1.2 No secondary ridge features	N2.0 None	N3.0 None	O1.0 Base not preserved/too broken to code	O2.0 Base not preserved/too broken to code	O3.0 Base not preserved/too broken to code	O4.0 Base not preserved/too broken to code	O5.0 Base not preserved/too broken to code	O6.0 No root opening or base not preserved/too broken to code	O7.0 Base not preserved/too broken to code
Wrapped Trident	DSDP-596-P034-M24-2H-5W-135-137cm-g106_Hwell_N1of1	DSDP-596-P034-M24-2H-5W-135-137cm-g106_obj00006	6		29.44	Z1.2.Denticle	A1.4 Spade	A2.1 Rounded Spade	B1.2 Rounded	B2.2 Scalloped margin texture	B3.1 Smooth	C1.3 Pointed	C2.1 Smooth	C3.1 Smooth	D1.2 one	E1.1 None	E2.0 No cusps or too broken to code	E3.0 No cusps/one cusp or too broken to code	E4.0 No cusps or too broken to code	F1.2 Linear (can tell directionality-anterior/posterior, ridges only curve in a max. 1 way-not wavy)	G1.4 three	G2.4 three	G3.1 no ridge outgrowths	H1.1 Parallel	I1.4 Distinct shape/size from other ridges	I2.1 Straight	I3.3 Triangular thinning from anterior	J1.1 Straight	J2.3 Triangular thinning from anterior	K1.1 Ridges present but no central shape observed	K2.0 No central shape or too broken to code	L1.3 Ridge ends mid crown/ Ridge begins mid crown	L2.3 Clearly Defined	L3.2 equal ridge heights	L4.1 Ridge profiles or trough are rounded	M1.1 None	M2.0 No depression or too broken to code	M3.0 No depression or too broken to code	M4.0 none or too broken to code	N1.2 No secondary ridge features	N2.0 None	N3.0 None	O1.0 Base not preserved/too broken to code	O2.0 Base not preserved/too broken to code	O3.0 Base not preserved/too broken to code	O4.0 Base not preserved/too broken to code	O5.0 Base not preserved/too broken to code	O6.0 No root opening or base not preserved/too broken to code	O7.0 Base not preserved/too broken to code
Wrinkly	ODP-886-095-7H-5W-15-18cm-g106_Hwell_N2of3_Mcompound_Oflat_I1_TzEDF-0_X5	ODP-886-095-7H-5W-15-18cm-g106_obj00006_edf	6	86	27.2582	Z1.2.Denticle	A1.4 Spade	A2.3 Pointed Spade	B1.0 Too broken to code	B2.0 Too broken to code	B3.0 Too broken to code	C1.3 Pointed	C2.0 Too broken to code	C3.0 Too broken to code	D1.0 Too broken to code	E1.0 Too broken to code	E2.2 Cusps defined by ridges	E3.2 Central cusp is distinct	E4.1 x < ¼	F1.4 Meandering ridges (ridges curve or intersect in more than 1 way/direction)	G1.8 eleven or more	G2.2 one	G3.1 no ridge outgrowths	H1.5 Ridges intesect/branch	I1.0 No ridges or too broken to code	I2.0 None or too broken to code	I3.0 None or too broken to code	J1.4 Meandering	J2.1 Parallel	K1.1 Ridges present but no central shape observed	K2.0 No central shape or too broken to code	L1.2 Ridge length=lateral length	L2.3 Clearly Defined	L3.3 Variable ridge height	L4.2 Ridge profiles or troughs are triangular	M1.1 None	M2.0 No depression or too broken to code	M3.0 No depression or too broken to code	M4.0 none or too broken to code	N1.2 No secondary ridge features	N2.0 None	N3.0 None	O1.0 Base not preserved/too broken to code	O2.0 Base not preserved/too broken to code	O3.0 Base not preserved/too broken to code	O4.0 Base not preserved/too broken to code	O5.0 Base not preserved/too broken to code	O6.0 No root opening or base not preserved/too broken to code	O7.0 Base not preserved/too broken to code
Wrinkly Kite	DSDP-596-P030-M16-2H-5W-95-97cm-g106_Hwell_N1of1	DSDP-596-P030-M16-2H-5W-95-97cm-g106_obj00013	13		27.4	Z1.2.Denticle	A1.2 Cruciform	A2.0 Not a Spade/too broken to code	B1.4 Denticle lacks directionality/Cannot discern anterior	B2.4 anterior is a vertex	B3.1 Smooth	C1.4 Denticle lacks directionality/Cannot discern posterior	C2.4 Posterior is a vertex	C3.1 Smooth	D1.2 one	E1.1 None	E2.0 No cusps or too broken to code	E3.0 No cusps/one cusp or too broken to code	E4.0 No cusps or too broken to code	F1.3 Geometric (Central branching pattern)	G1.7 six-ten	G2.2 one	G3.1 no ridge outgrowths	H1.5 Ridges intesect/branch	I1.1 No central ridge	I2.0 None or too broken to code	I3.0 None or too broken to code	J1.5 Combination	J2.1 Parallel	K1.4 Quadrilateral	K2.2 one	L1.5 Includes ridges described by a combination of 1,2, 3,	L2.3 Clearly Defined	L3.2 equal ridge heights	L4.2 Ridge profiles or troughs are triangular	M1.2 one	M2.3 Dimples (depressions surrounded by ridges)	M3.1 Central depression	M4.1 circle	N1.2 No secondary ridge features	N2.0 None	N3.0 None	O1.0 Base not preserved/too broken to code	O2.0 Base not preserved/too broken to code	O3.0 Base not preserved/too broken to code	O4.0 Base not preserved/too broken to code	O5.0 Base not preserved/too broken to code	O6.0 No root opening or base not preserved/too broken to code	O7.0 Base not preserved/too broken to code
Zebra Hoof	DSDP-596-P030-M16-2H-5W-95-97cm-g106_Hwell_N1of1	DSDP-596-P030-M16-2H-5W-95-97cm-g106_obj00007	7		27.4	Z1.2.Denticle	A1.4 Spade	A2.3 Pointed Spade	B1.2 Rounded	B2.1 Smooth	B3.1 Smooth	C1.3 Pointed	C2.3 Pointed margin texture	C3.1 Smooth	D1.1 None	E1.5 four	E2.2 Cusps defined by ridges	E3.3 cusps opposite each other are similar, cusps next to each other are distinct	E4.1 x < ¼	F1.2 Linear (can tell directionality-anterior/posterior, ridges only curve in a max. 1 way-not wavy)	G1.5 four	G2.5 four	G3.1 no ridge outgrowths	H1.3 Diverges from anterior	I1.1 No central ridge	I2.0 None or too broken to code	I3.0 None or too broken to code	J1.1 Straight	J2.1 Parallel	K1.1 Ridges present but no central shape observed	K2.0 No central shape or too broken to code	L1.2 Ridge length=lateral length	L2.3 Clearly Defined	L3.2 equal ridge heights	L4.3 Ridge profiles or troughs are funnel shapes (rounded with a skinnier point)	M1.1 None	M2.0 No depression or too broken to code	M3.0 No depression or too broken to code	M4.0 none or too broken to code	N1.2 No secondary ridge features	N2.0 None	N3.0 None	O1.0 Base not preserved/too broken to code	O2.0 Base not preserved/too broken to code	O3.0 Base not preserved/too broken to code	O4.0 Base not preserved/too broken to code	O5.0 Base not preserved/too broken to code	O6.0 No root opening or base not preserved/too broken to code	O7.0 Base not preserved/too broken to code
[truncated: 52 more columns]

## Sheet: Code_V0.5
		Weights Vector:	2,0.5,1,1,1,1,1,1,1,1,0.5,0.5,0.5,2,1,1,1,0.5,0.5,0.5,0.5,0.5,0.5,1,0.5,0.5,0.5,0.5,0.5,1,0.5,0.5,0.5,1,1,1,1,1,1,1,1,1,1,1	Code value (hide)	Weight
A1 Shape	0	Too broken to code	A1.0 Too broken to code	0	2
	1	Spine	A1.1 Spine	1
	2	Cruciform	A1.2 Cruciform	2
	3	Circular or oval	A1.3 Circular or oval	3
	4	Spade	A1.4 Spade	4
	5	Diamond/Rectangle/(Can be asymmetrical/kite-like)	A1.5 Diamond/Rectangle/(Can be asymmetrical/kite-like)	5
	6	Elongated Asymmetrical	A1.6 Elongated Asymmetrical	6
	7	Irregular/ other	A1.7 Irregular/ other	7
	8	“Fan-like”	A1.8 “Fan-like”	8
	9	Triangular or Arrow-like	A1.9 Triangular or Arrow-like	9
A2 Spades	0	Not a Spade/too broken to code	A2.0 Not a Spade/too broken to code	0	0.5
	1	Rounded Spade	A2.1 Rounded Spade	1
	2	Squared Spade	A2.2 Squared Spade	2
	3	Pointed Spade	A2.3 Pointed Spade	3
	4	Stretched Spade	A2.4 Stretched Spade	4
	5	Lobed Spade	A2.5 Lobed Spade	5
	6	Irregular	A2.6 Irregular	6
B1 Anterior shape (old Base)	0	Too broken to code	B1.0 Too broken to code	0	1
	1	Straight (flat)	B1.1 Straight (edge)	1
	2	Rounded	B1.2 Rounded	2
	3	Pointed (vertex)	B1.3 Pointed (vertex)	3
	4	Denticle lacks directionality/Cannot discern anterior	B1.4 Denticle lacks directionality/Cannot discern anterior	4
B2 Anterior Margin Macro Texture Description	0	Too broken to code	B2.0 Too broken to code	0	1
	1	Smooth	B2.1 Smooth	1
	2	Scalloped margin texture	B2.2 Scalloped margin texture	2
	3	Pointed margin texture	B2.3 Pointed margin texture	3
	4	Anterior is a vertex	B2.4 anterior is a vertex	4
B3 Posterior Margin Micro Texture	0	Too broken to code	B3.0 Too broken to code	0	1
	1	Smooth	B3.1 Smooth	1
	2	Distinct serrated	B3.2 Distinct serrated	2
C1 Posterior shape (old Tip)	0	Too broken to code	C1.0 Too broken to code	0	1
	1	Straight (flat)	C1.1 Straight	1
	2	Rounded	C1.2 Rounded	2
	3	Pointed (vertex)	C1.3 Pointed	3
	4	Denticle lacks directionality/Cannot discern posterior	C1.4 Denticle lacks directionality/Cannot discern posterior	4
C2 Posterior Margin Macro Texture Description	0	Too broken to code	C2.0 Too broken to code	0	1
	1	Smooth	C2.1 Smooth	1
	2	Scalloped margin texture	C2.2 Scalloped margin texture	2
	3	Pointed margin texture	C2.3 Pointed margin texture	3
	4	Posterior is a vertex	C2.4 Posterior is a vertex	4
C3 Posterior Margin Micro Texture	0	Too broken to code	C3.0 Too broken to code	0	1
	1	Smooth	C3.1 Smooth	1
	2	Distinct serrated	C3.2 Distinct serrated	2
D1 Planes of Symmetry	0	Too broken to code	D1.0 Too broken to code	0	1
	1	None	D1.1 None	1
	2	one	D1.2 one	2
	3	two	D1.3 two	3
	4	radial	D1.4 radial	4
E1 # of cusps	0	Too broken to code	E1.0 Too broken to code	0	1
	1	None	E1.1 None	1
	2	one	E1.2 one	2
	3	two	E1.3 two	3
	4	three	E1.4 three	4
	5	four	E1.5 four	5
	6	five	E1.6 five	6
	7	six	E1.7 six	7
	8	seven	E1.8 seven	8
	9	eight	E1.9 eight	9
	10	nine	E1.10 nine	10
	11	ten or more	E1.11 ten or more	11
E2 Cusps association	0	No cusps or too broken to code	E2.0 No cusps or too broken to code	0	0.5
	1	Ridges not associated with cusps	E2.1 Ridges not associated with cusps	1
	2	Cusps associated with ridges	E2.2 Cusps associated with ridges	2
	3	Some cusps associated with ridges/some ridges associated with cusps	E2.3 Some cusps associated with ridges	3
E3 Cusp Similarity	0	No cusps/one cusp or too broken to code	E3.0 No cusps/one cusp or too broken to code	0	0.5
	1	Cusps are same length/width/shape	E3.1 Cusps are same length/width/shape	1
	2	Central cusp is distinct	E3.2 Central cusp is distinct	2
	3	cusps opposite each other are similar, cusps next to each other are distinct	E3.3 cusps opposite each other are similar, cusps next to each other are distinct	3
	4	Irregular	E3.4 Irregular	4
E4 Cusp Relative Length	0	No cusps or too broken to code	E4.0 No cusps or too broken to code	0	0.5
	1	¼ > x	E4.1 x < ¼	1
	2	¼ <x<½	E4.2 ¼ <x<½	2
	3	½< x	E4.3 ½ < x	3
F1 Ridge System	0	Too broken to code	F1.0 Too broken to code	0	2
	1	Smooth	F1.1 Smooth	1
	2	Linear (can tell directionality-anterior/posterior, ridges only curve in a max. 1 way-not wavy)	F1.2 Linear (can tell directionality-anterior/posterior, ridges only curve in a max. 1 way-not wavy)	2
	3	Geometric (Central branching pattern)	F1.3 Geometric (Central branching pattern)	3
	4	Meandering ridges (ridges curve or intersect in more than 1 way/direction)	F1.4 Meandering ridges (ridges curve or intersect in more than 1 way/direction)	4
	5	Spine	F1.5 Spine	5
	6	Branching (can tell directionality but ridges curve or intersect in more than 1 way)	F1.6 Branching (can tell directionality but ridges curve or intersect in more than 1 way)	6
G1 Number of ridge segments	0	Too broken to code	G1.0 Too broken to code	0	1
	1	None	G1.1 None	1
	2	one	G1.2 one	2
	3	two	G1.3 two	3
	4	three	G1.4 three	4
	5	four	G1.5 four	5
	6	five	G1.6 five	6
	7	six-ten	G1.7 six-ten	7
	8	eleven or more	G1.8 eleven or more	8
G2 Number of independent ridges	1	Too broken to code	G2.0 Too broken to code	0	1
	1	None	G2.1 None	1
	2	one	G2.2 one	2
	3	two	G2.3 two	3
	4	three	G2.4 three	4
	5	four	G2.5 four	5
	6	five	G2.6 five	6
	7	six or more	G2.7 six or more	7
G3 Ridge outgrowths	0	no ridges or too broken to code	G3.0 no ridges or too broken to code	0	1
	1	no ridge outgrowths	G3.1 no ridge outgrowths	1
	2	one ridge outgrowth	G3.2 one ridge outgrowth	2
	3	two ridge outgrowths	G3.3 two ridge outgrowths	3
H1 Ridge Orientation	0	Only one Ridge/No Ridges or too broken to code	H1.0 Only one Ridge/No Ridges or too broken to code	0	0.5
	1	Parallel	H1.1 Parallel	1
	2	Converges from anterior	H1.2 Converges from anterior	2
	3	Diverges from anterior	H1.3 Diverges from anterior	3
	4	Diverges then converges	H1.4 Diverges then converges	4
	5	Ridges intesect/branch	H1.5 Ridges intesect/branch	5
	6	Apex Radial (spine)	H1.6 Apex Radial (spine)	6
	7	Irregular/other/no discernable anterior/posterior	H1.7 Irregular/no discernable anterior/posterior	7
	8	Multiple	H1.8 multiple	8
I1 Central Ridge(s) or trough Disparity	0	No ridges or too broken to code	I1.0 No ridges or too broken to code	0	0.5
	1	No central ridge	I1.1 No central ridge	1
	2	Only one Ridge	I1.2 Only one Ridge	2
	3	Same as other ridges	I1.3 Same as other ridges	3
	4	Distinct shape/size from other ridges	I1.4 Distinct shape/size from other ridges	4
I2 Central Ridge Directionality	0	None or too broken to code	I2.0 None or too broken to code	0	0.5
	1	Straight	I2.1 Straight	1
	2	Curved	I2.2 Curved	2
	3	Meandering	I2.3 Meandering	3
I3 Central Ridge Width	0	None or too broken to code	I3.0 None or too broken to code	0	0.5
	1	Parallel	I3.1 Parallel	1
	2	Triangular widening from anterior	I3.2 Triangular widening from anterior	2
	3	Triangular thinning from anterior	I3.3 Triangular thinning from anterior	3
	4	Diamond-like	I3.4 Diamond-like	4
	5	Creates a Central Trough	I3.5 Creates a Central Trough	5
	6	Irregular	I3.6 Irregular	6
J1 Non-Central Ridge Directionality	0	None/only one ridge or too broken to code	J1.0 None/only one ridge or too broken to code	0	0.5
	1	Straight	J1.1 Straight	1
	2	Concave Curved	J1.2 Concave Curved	2
	3	Convex Curved	J1.3 Convex Curved	3
	4	Meandering	J1.4 Meandering	4
	5	Combination	J1.5 Combination	5
J2 Non Central Ridge Width	0	None or too broken to code	J2.0 None or too broken to code	0	0.5
	1	Parallel	J2.1 Parallel	1
	2	Triangular widening from anterior	J2.2 Triangular widening from anterior	2
	3	Triangular thinning from anterior	J2.3 Triangular thinning from anterior	3
	4	Diamond-like	J2.4 Diamond-like	4
	5	Creates Troughs	J2.5 Creates Troughs	5
	6	Irregular/ Combination	J2.6 Irregular/ Combination	6
K1 Central Ridge System Shape	0	No Ridges or too broken to code	K1.0 No Ridges or too broken to code	0	1
	1	Ridges present but no central shape observed	K1.1 Ridges present but no central shape observed	1
	2	Circular/oval	K1.2 Circular/oval	2
	3	Triangular	K1.3 Triangular	3
	4	Quadrilateral	K1.4 Quadrilateral	4
	5	Pentagonal	K1.5 Pentagonal	5
	6	Hexagon	K1.6 Hexagon	6
	7	Heptagon	K1.7 Heptagon	7
	8	Mound	K1.8 Mound	8
	9	Octagon	K1.9 Octagon	9
	10	Multiple	K1.10 Multiple	10
	11	Irregular	K1.11 Irregular	11
K2 Central Ridge System Shape planes of symmetry	0	No central shape or too broken to code	K2.0 No central shape or too broken to code	0	0.5
	1	central shape but no plane of symmetry	K2.1 central shape but no plane of symmetry	1
	2	one	K2.2 one	2
	3	two	K2.3 two	3
	4	radial	K2.4 radial	4
L1 Ridge length	0	Too broken to code	L1.0 Too broken to code	0	0.5
	1	No Ridges	L1.1 No ridges	1
	2	Ridge length=lateral length	L1.2 Ridge length=lateral length	2
	3	Ridge ends mid crown/ Ridge begins mid crown	L1.3 Ridge ends mid crown/ Ridge begins mid crown	3
	4	Ridge begins and ends mid crown	L1.4 Ridge begins and ends mid crown	4
	5	Includes ridges described by a combination of 1,2, 3,	L1.5 Includes ridges described by a combination of 1,2, 3,	5
L2 Ridge Definition	0	No Ridges or too broken to code	L2.0 No Ridges or too broken to code	0	0.5
	1	Not Clearly Defined	L2.1 Not Clearly Defined	1
	2	Clearly defined on part of the crown but gets shallower and does not extend to full length of denticle	L2.2 Clearly defined on part of the crown but gets shallower and does not extend to full length of denticle	2
	3	Clearly Defined	L2.3 Clearly Defined	3
	4	Only the central ridge is clearly defined	L2.4 Only the central ridge is clearly defined	4
L3 Ridge/Ridge Height	0	None or too broken to code	L3.0 None or too broken to code	0	0.5
	1	Only one ridge	L3.1 Only one ridge	1
	2	equal ridge heights	L3.2 equal ridge heights	2
	3	Variable ridge height	L3.3 Variable ridge height	3
L4 Ridge/Trough Angularity	0	No ridges or too broken to code	L4.0 No ridges or too broken to code	0	0.5
	1	Ridge profiles or trough are rounded	L4.1 Ridge profiles or trough are rounded	1
	2	Ridge profiles or troughs are triangular	L4.2 Ridge profiles or troughs are triangular	2
	3	Ridge profiles or troughs are funnel shapes (rounded with a skinnier point)	L4.3 Ridge profiles or troughs are funnel shapes (rounded with a skinnier point)	3
	4	Ridge profiles or troughs are variable or described by another shape	L4.4 Ridge profiles or troughs are variable or described by another shape	4
	5	Ridge profiles or troughs are rectangular	L4.5 Ridge profiles or troughs are rectangular	5
M1 # of depression	0	Too broken to code	M1.0 Too broken to code	0	1
	1	None	M1.1 None	1
	2	one	M1.2 one	2
	3	two	M1.3 two	3
	4	three	M1.4 three	4
	5	four	M1.5 four	5
	6	five or more	M1.6 five or more	6
	7	Multiple depressions (>2) but denticle is broken so unable to discern precise number	M1.7 Multiple depressions (>2) but denticle is broken so unable to discern precise number	7
M2 Depression(s) type	0	No depression or too broken to code	M2.0 No depression or too broken to code	0	0.5
	1	Thumbprint (surface layer)	M2.1 Thumbprint (surface layer)	1
	2	Open tunnel (partially covered)	M2.2 Open tunnel (partially covered)	2
	3	Dimples (depressions surrounded by ridges)	M2.3 Dimples (depressions surrounded by ridges)	3
M3 Location of depression	0	No depression or too broken to code	M3.0 No depression or too broken to code	0	0.5
	1	Central depression	M3.1 Central depression	1
	2	Close to edge depression	M3.2 Close to edge depression	2
	3	Both central and edge depressions	M3.3 Both central and edge depressions	3
M4 Shape of dimple(s)	0	none or too broken to code	M4.0 none or too broken to code	0	0.5
	1	circle	M4.1 circle	1
	2	Elongated	M4.2 Elongated	2
	3	Teardrop (smooth curve)	M4.3 Teardrop (smooth curve)	3
	4	Square/quadrilateral	M4.4 Square/quadrilateral	4
	5	Pentagon	M4.5 Pentagon	5
	6	Irregular	M4.6 Irregular	6
	7	Multiple different shapes	M4.7 Multiple different shapes	7
N1 Secondary Ridge Features	0	Too broken to code	N1.0 Too broken to code	0	1
	1	No Ridges	N1.1 No Ridges	1
	2	No secondary ridge features	N1.2 No secondary ridge features	2
	3	Micro-reliefs on ridges	N1.3 Micro-reliefs on ridges	3
	4	Honeycomb surface texture	N1.4 Honeycomb surface texture	4
	5	Wavy surface texture	N1. 5 Wavy surface texture	5
	6	Honeycomb/wavey combination surface texture	N1.6 Honeycomb/wavey combination surface texture	6
	7	Vertical protrusion(s) on ridges	N1.7 Vertical protrusion(s) on ridges	7
N2 Surface Texture Location	0	None	N2.0 None	0	0.5
	1	Ridges only	N2.1 Ridges only	1
	2	Crown and ridges	N2.2 Crown and ridges	2
	3	Crown except ridges	N2.3 Crown except ridges	3
	4	Anterior of crown only	N2.4 Anterior of crown only	4
	5	Middle of crown only	N2.5 Middle of crown only	5
	6	Posterior of crown only	N2.6 Posterior of crown only	6
	7	Edges of crown only	N2.7 Edges of crown only	7
N3 Surface Texture Coverage	0	None	N3.0 None	0	0.5
	1	Less than 30%	N3.1 Less than 30%	1
	2	Between 30% and 70%	N3.2 Between 30% and 70%	2
	3	Greater than 70%	N3.3 Greater than 70%	3
O1 Overall base shape	0	Base not preserved/too broken to code	O1.0 Base not preserved/too broken to code	0	1
	1	Kite shaped	O1.1 Kite shaped	1
	2	Kite/cruciform shaped	O1.2 Kite/cruciform shaped	2
	3	Kite/cruciform shaped missing 1/4 of the cross ridges/extensions	O1.3 Kite/cruciform shaped missing 1/4 of the cross ridges/extensions	3
	4	Rhombus shaped	O1.4 Rhombus shaped	4
	5	Rounded rhombus	O1.5 Rounded rhombus	5
	6	Stretched rhombus	O1.6 Stretched rhombus	6
	7	Trapazoid/rhombus hybrid (rhombus like but with a flat anterior edge)	O1.7 Trapazoid/rhombus hybrid (rhombus like but with a flat anterior edge)	7
	8	Oval/oval like	O1.8 Oval/oval like	8
	9	Circular	O1.9 Circular	9
	10	Tree roots (irregular with many radiating ridges)	O1.10 Tree roots (irregular with many radiating ridges)	10
	11	Mirrors crown shape	O1.11 Mirrors crown shape	11
	12	Base mirrors crown shape and there is no distinct separation between crown and base (no peduncle)	O1.12 Base mirrors crown shape and there is no distinct separation between crown and base (no peduncle)	12
O2 Base width/length	0	Base not preserved/too broken to code	O2.0 Base not preserved/too broken to code	0	1
	1	Equal width and length	O2.1 Equal width and length	1
	2	Wider than long	O2.2 Wider than long	2
	3	Longer than wide	O2.3 Longer than wide	3
	4	Unequal width and length (no directionality)	O2.4 Unequal width and length (no directionality)	4
O3 Crown to base ratio	0	Base not preserved/too broken to code	O3.0 Base not preserved/too broken to code	0	1
	1	Crown and base have the same area	O3.1 Crown and root have the same area	1
	2	Crown has a larger area	O3.2 Crown has a larger area	2
	3	Base has a larger area	O3.3 Base has a larger area	3
O4 Number of Grooves	0	Base not preserved/too broken to code	O4.0 Base not preserved/too broken to code	0	1
	1	No grooves, completely rounded/smooth	O4.1 No grooves, completely rounded/smooth	1
	2	One	O4.2 One	2
	3	Two	O4.3 Two	3
	4	Three	O4.4 Three	4
	5	Four	O4.5 Four	5
	6	Five	O4.6 Five	6
	7	Six (plus)	O4.7 Six	7
O5 Root foramen opening shape	0	Base not preserved/too broken to code	O5.0 Base not preserved/too broken to code	0	1
	1	No root opening	O5.1 No root opening	1
	2	Rhombus	O5.2 Rhombus	2
	3	Elipse	O5.3 Elipse	3
	4	Arc	O5.4 Arc	4
	5	Mirrors base shape with more rounded edges	O5.5 Mirrors base shape with more rounded edges	5
O6 Root foramen location	0	No root opening or base not preserved/too broken to code	O6.0 No root opening or base not preserved/too broken to code	0	1
	1	Center of base	O6.1 Center of base	1
	2	Anterior of base	O6.2 Anterior of base	2
	3	Posterior of base	O6.3 Posterior of base	3
O7 Peduncle height:width	0	Base not preserved/too broken to code	O7.0 Base not preserved/too broken to code	0	1
	1	Equal width and height	O7.1 Equal width and height	1
	2	Wider than height	O7.2 Wider than height	2
	3	Higher than width	O7.3 Higher than width	3
	4	No Peduncle (sits flat on surface)	O7.4 No Peduncle (sits flat on surface)	4
O8 Crown:root angle	0	Base not preserved/too broken to code	O8.0 Base not preserved/too broken to code	0	1
	1	Perpendicular (Crown pointing directly up from base, e.g. spine)	O8.1 Perpendicular	1
	2	Obtuse (Crown pointing away from base)	O8.2 Obtuse	2
	3	Parallel (Crown directly over Base)	O8.3 Parallel	3
	4	Acute (Crown pointing towards base)	O8.4 Acute	4
O9 Base to crown connection location	0	Base not preserved/too broken to code	O9.0 Base not preserved/too broken to code	0	1
	1	at anterior of crown	O9.1 at anterior of crown	1
	2	at center of crown	O9.2 at center of crown	2
	3	at posterior of crown	O9.3 at posterior of crown	3
O10 Mound	0	Base not preserved/too broken to code	O10.0 Base not preserved/too broken to code	0	1
	1	Not mounded	O10.1 Not mounded	1
	2	Mounded	O10.2 Mounded	2
Ichthyolith_Type	1	Tooth	Z1.1.Tooth	1
	2	Denticle	Z1.2.Denticle	2
	3	Other microfossil	Z1.3.Other microfossil	3
	4	Excess image/artifact	Z1.4.Excess image/artifact	4

## Sheet: Unique Types
dropdown menu
Airplane
Angular Edged Diamond
Angular Straight Edge
Arrowhead
Asymmetrical Criss Cross
Asymmetrical Kite with Oval Center
Asymmetrical Kite with Ridged Mound
Big Three Ridge
Bilateral Fan
Bilateral Polygon
Bilateral Single Ridged
Bilateral Single Ridged Arrowhead
Bottom Bulbed Three Ridged Petal
Branching and Flared Chunk
Branching Dust Pan
Branching Fan
Branching Fragment
Branching Triangle
Bunny Ears
Caldera Diamond
Central Ridged Diamond
Central Ridged Extended Trident
Central Ridged Petal
Central Ridged Textured Circle
Central Ridged Triangle
Central Seven Ridged Extended Trident
Central Troughed Petal
Cheeky
Chubby Trident
Circular Petal
Circular tipping spine
Complex Central Ridged Triangle
Cracked Kite
Crinkle Tops
Cruciform Arrow
Dagger
Diamond Kite
Double Dimpled Hexagon
Eared Trident
Elephant
Elongated Asymmetrical
Extended Central Long Troughed Petal
Extended Central Ridged and Textured Trident
Extended Central Troughed Petal
Extended Forked Arrow
Extended Troughed Trident
Eyeball
Five Ridged Criss Cross
Five Thin Ridged Branching Fan
Five Thin Ridged Fan
Flying squirrel
Forked Oval
Forked Spade
Four Ridged Linear Spade
Four Thin Ridged Petal
Funky Central Ridged Diamond
Funky Central Ridged Spade
Fusiform Dimpled Diamond
Fusiform spines
Generic Double Dimpled Complex Polygon
Generic Kite
Generic Single Dimpled Complex Polygon
GenGeo
GenLin
Geometric Arrowhead
Helter Skelter
High Ridged Diamond
Kite with Bubble
Kite-Like
Llama
Lobular Trident
Lopsided Trident
Madeleine
Madeleine Trident
Many Celled
Many Celled Central Complex Polygon
Many Ridged Linear Fan
Many Ridged Petal
Many Ridged Trident
Many Thin Ridged Spade
Minnie Indented Shell
Minnie Ridged Circle
Nub Spine
Oak Leaf
Oblong Branching Crown
Pear Shaped Wedge
Radial Angled Spines
Raised Dimple
Raised Rectangle
Rake
Ridged Circle
Round Bottomed Textured Tulip
Round Ridged Trident
Round Sided Trident
Rounded Cone
Shallow Ridged Branching Fan
Shallow Ridged Circle
Shallow Ridged Wide Crown
Sharp Kite
Short Many Ridged Trident
Short Troughed Diamond
Short Troughed Trident
Single Dimpled Heptagon
Single Dimpled Hexagon
Single Dimpled Hexagon with Serrated Edges
Single Dimpled Octagon
Single Dimpled Pentagon
Single Dimpled Quadrilateral
Single Ridged Spade
Six Ridged Troughed Trident
Skinny Pear Shaped Wedge
Smooth
Smooth Arrow
Smooth Nubbed
Smooth Petal
Smooth Scalloped
Spear
Square Kite with Nodules
Squished Kite
Stretched Airplane
Stretched Bilateral Central Ridged
Stretched Branching Crown
Stretched Minnie Indented Shell
Stretched Two Dimpled Spade
Symmetrical Criss Cross
Tall Central Ridged Petal
Textured Trident
Thin Ridged Kite
Thin Ridged Trident
Three Ridged Linear Fan with Ridge Outgrowths
Three Ridged Petal
Thumbprint disc
Triangular Spines
Triangular Troughed Arrow
Trident
Trident with One Side Outgrowth
Trident with Pointed Base
Trident with Rounded Base
Triple Dimpled Crown
Triple Ridged Petal
Troughed Diamond
Tunnel
Two Big Lobes
Two Dimpled Fan
Two Dimpled Fan with Tail
Two Dimpled Rectangle
Two Ridged Trident
Two Ridged Troughed Trident
Two Ridged Wedge
Two Sectioned Wedge
Volcano
Wavey Trident
Wedged Branching Crown
Whale Blow
Wide Thin Ridged Trident
Widespread Branching Crown
Wilted tulip
Wishbone
Wrapped Trident
Wrinkly
Wrinkly Kite
Zebra Hoof
